# Supplementary material for: Prevalence and Associated Factors of Depression among Adults Suffering from Migraine in Spain
Source: Brain Sci. 2023 Nov 24;13(12):1630. doi: 10.3390/brainsci13121630 (PMC10741794; doi:10.3390/brainsci13121630)
Supplement: Supplementary file 1 [file brainsci-13-01630-s001.zip]

Archive with 1 entries (1 files):
- brainsci-2723254-supplementary.xlsx
