# Supplementary material for: Prevalence and Associated Factors of Depression among Adults Suffering from Migraine in Spain
Source: Brain Sci. 2023 Nov 24;13(12):1630. doi: 10.3390/brainsci13121630 (PMC10741794; doi:10.3390/brainsci13121630)
Supplement: Supplementary file 1 [file brainsci-13-01630-s001.zip › brainsci-2723254-supplementary.xlsx]

## Sheet: Database
ID	Year of the survey	Self-reported diagnosis of depression	Gender	Age groups	Marital status	Educational level	Nationality	Employment situation	Social class	Leisure-time physical activity	Number of days the respondent had walked in the last 7 days for at least 10 minutes	Current smoker	Alcohol intake in the last year	BMI	Self-perceived state of health	Degree of pain experienced in the last 4 weeks	Whether the pain affected their daily activities to a certain extent	Medicines taken for pain	Number of diagnosed concomitant chronic diseases
1	2017	0	1	3	1	3	1	0	1	1	0	0	0	1	1	4	3	1	2
2	2017	1	1	3	2	2	1	0	0	0	0	0	0	1	5	5	4	1	2
3	2017	1	1	1	1	2	1	1	2	1	0	0	1	1	3	6	5	1	2
4	2017	0	1	3	2	0	1	0	2	1	0	0	1	1	5	5	5	1	2
5	2017	1	1	2	2	0	1	0	2	0	7	1	1	2	2	2	2	1	2
6	2017	1	1	2	1	0	1	0	2	1	0	0	1	3	2	3	2	1	2
7	2017	0	0	3	1	0	1	0	2	0	0	0	1	1	4	4	3	0	2
8	2017	0	1	2	1	3	1	1	0	1	4	0	1	1	2	4	3	1	1
9	2017	0	1	1	0	2	1	0	1	1	2	0	1	1	2	1	1	0	1
10	2017	0	1	2	1	3	1	1	0	1	2	1	1	1	2	1	1	0	1
11	2017	1	1	1	0	2	0	1	1	1	5	1	0	1	3	4	3	1	2
12	2017	0	1	1	0	2	1	1	1	1	0	1	1	2	1	1	1	1	1
13	2017	0	0	2	1	2	1	0	2	0	0	0	0	3	5	6	5	1	2
14	2017	1	1	3	1	0	1	0	2	1	3	0	1	3	4	5	4	1	2
15	2017	1	1	2	1	0	1	1	2	0	0	0	0	2	3	5	3	1	1
16	2017	1	1	2	0	2	1	1	2	0	3	0	1	1	3	3	1	1	2
17	2017	0	1	2	1	2	1	1	1	0	0	0	1	1	3	1	1	1	2
18	2017	0	1	3	1	0	1	0	1	0	0	0	0	2	4	5	4	1	2
19	2017	0	1	3	1	0	1	0	1	0	0	0	0	1	3	6	5	1	2
20	2017	0	1	3	2	0	1	0	1	0	0	0	0	1	2	1	1	0	1
21	2017	1	1	2	1	0	1	0	2	0	0	1	0	2	5	4	2	1	2
22	2017	0	1	1	1	2	1	1	2	1	2	0	1	1	3	1	1	0	1
23	2017	0	1	2	1	0	1	0	2	0	7	0	0	3	2	5	4	1	0
24	2017	0	1	3	2	1	1	0	2	1	0	0	1	2	2	1	1	0	2
25	2017	0	1	2	1	2	1	1	1	0	0	1	1	2	1	1	1	0	0
26	2017	0	1	2	0	2	1	1	2	0	0	1	1	1	2	3	1	0	0
27	2017	1	1	2	0	2	1	0	2	1	4	1	1	1	3	5	4	1	2
28	2017	0	1	1	1	0	1	0	2	1	7	0	1	1	1	4	2	1	1
29	2017	1	1	3	3	2	0	0	2	0	0	0	0	1	4	4	5	1	2
30	2017	0	1	2	1	2	0	0	0	1	0	0	0	2	2	4	3	1	1
31	2017	0	1	1	1	2	1	1	2	0	0	0	1	1	2	1	1	0	0
32	2017	0	1	3	0	0	1	0	1	0	0	0	0	1	5	5	4	1	2
33	2017	0	1	1	1	3	1	0	2	1	0	0	1	3	2	6	5	1	0
34	2017	0	1	2	1	2	1	0	2	1	7	1	1	2	5	4	3	1	2
35	2017	0	0	1	1	1	1	0	2	1	1	0	1	3	3	5	4	1	1
36	2017	0	0	3	1	1	1	0	2	1	7	0	1	2	2	3	1	0	2
37	2017	0	1	2	1	0	1	0	2	0	3	0	1	3	4	4	2	1	2
38	2017	0	1	2	1	2	1	0	1	1	0	0	1	1	2	1	1	0	1
39	2017	0	0	3	1	0	1	0	2	1	0	0	0	2	1	1	1	0	2
40	2017	1	1	1	0	3	1	1	0	0	7	0	0	0	3	4	3	0	1
41	2017	0	1	3	1	0	1	0	1	0	0	0	0	3	3	4	3	1	2
42	2017	0	1	2	1	2	1	0	2	1	2	0	1	2	2	3	2	1	0
43	2017	0	1	0	0	2	1	0	1	1	2	0	1	1	3	4	2	1	0
44	2017	0	0	2	1	2	1	1	2	0	0	0	1	2	4	3	1	1	2
45	2017	1	1	3	2	0	1	0	2	0	0	0	0	2	5	5	4	1	2
46	2017	0	1	3	2	0	1	0	2	0	0	0	0	2	3	5	4	1	2
47	2017	0	1	2	3	1	1	1	2	0	7	0	0	3	2	6	1	1	2
48	2017	0	1	3	2	3	1	0	1	1	0	0	1	1	2	1	1	0	2
49	2017	0	1	1	0	2	1	1	1	1	2	1	1	1	2	4	2	1	0
50	2017	1	1	1	0	2	1	0	2	1	2	0	0	1	5	5	5	1	2
51	2017	0	1	0	0	2	1	0	2	1	4	0	1	3	2	4	4	1	1
52	2017	0	1	1	1	1	1	0	2	1	7	0	0	3	3	5	1	1	2
53	2017	1	1	2	0	2	1	1	2	0	7	1	1	1	2	4	2	1	0
54	2017	1	1	1	0	2	1	0	1	1	7	0	0	2	3	5	5	1	2
55	2017	0	1	0	0	2	1	1	2	1	7	1	0	1	2	2	2	0	1
56	2017	0	1	2	1	0	1	0	2	1	0	1	1	2	3	5	4	1	2
57	2017	1	1	3	0	0	1	0	2	0	0	0	0	2	3	4	2	1	2
58	2017	1	1	3	1	0	1	0	2	0	0	0	0	2	4	6	5	1	2
59	2017	0	1	2	1	2	1	0	1	1	4	0	1	3	3	4	4	1	2
60	2017	0	1	2	1	3	1	0	1	1	4	1	1	1	5	6	5	1	2
61	2017	1	1	3	2	0	1	0	1	0	0	0	0	2	4	1	1	0	2
62	2017	0	1	1	1	2	1	1	2	1	1	0	1	1	2	3	2	1	1
63	2017	0	1	1	1	3	1	1	1	0	3	1	1	3	2	4	2	1	1
64	2017	1	0	3	1	1	1	0	2	1	7	0	1	2	2	5	2	1	2
65	2017	1	1	2	1	1	1	0	2	1	0	0	0	3	5	5	5	1	2
66	2017	0	1	2	1	3	1	1	0	1	1	0	1	1	2	5	5	1	1
67	2017	0	1	2	1	2	1	0	1	1	0	0	0	1	2	3	2	1	1
68	2017	0	0	1	0	3	0	1	2	1	5	0	0	0	3	1	1	1	1
69	2017	1	1	3	2	0	1	0	2	0	0	0	0	3	5	5	4	1	2
70	2017	0	0	2	1	1	1	0	2	1	4	0	1	3	2	5	4	1	1
71	2017	0	1	3	2	0	1	0	2	0	0	0	0	2	3	4	1	1	2
72	2017	0	1	3	2	0	1	0	2	1	0	0	1	3	3	4	3	0	2
73	2017	0	0	3	2	2	1	0	2	0	0	0	1	2	5	1	1	1	2
74	2017	1	1	3	2	0	1	0	2	1	0	0	0	1	5	6	5	1	2
75	2017	1	1	3	2	0	1	0	2	0	0	0	0	2	5	6	5	1	2
76	2017	1	1	2	1	1	1	1	2	0	5	0	0	2	3	5	2	1	2
77	2017	0	0	3	1	0	1	0	1	1	0	0	0	2	4	4	1	1	2
78	2017	0	1	2	1	2	1	0	1	0	7	0	1	1	4	5	4	1	2
79	2017	0	1	3	2	0	1	0	2	0	0	0	0	2	4	5	5	1	2
80	2017	1	1	1	1	1	1	0	2	1	0	0	1	3	3	3	2	1	2
81	2017	1	0	1	0	1	1	0	2	1	7	1	1	1	4	4	3	1	1
82	2017	1	1	1	3	2	1	1	2	1	0	1	0	1	4	4	4	0	1
83	2017	1	0	1	1	0	1	0	1	1	3	1	1	2	3	1	1	0	2
84	2017	1	1	3	1	0	1	0	2	0	0	0	0	3	3	5	4	1	2
85	2017	1	0	1	1	1	1	0	0	1	3	0	1	2	3	3	4	1	2
86	2017	0	1	2	1	0	1	1	2	0	0	0	0	3	2	5	1	0	1
87	2017	1	1	1	3	3	1	1	0	1	7	0	1	2	3	4	4	1	2
88	2017	1	1	2	0	1	1	0	2	0	3	0	1	2	2	3	2	1	2
89	2017	1	1	3	2	2	1	0	2	0	2	0	1	1	3	5	5	1	2
90	2017	0	1	3	2	0	1	0	2	1	0	0	0	2	4	5	4	1	2
91	2017	0	0	2	1	2	1	1	2	1	2	0	1	3	3	5	4	1	2
92	2017	0	1	2	1	3	1	0	1	1	4	0	0	3	3	4	3	1	2
93	2017	0	1	3	2	0	1	0	2	1	0	0	1	2	3	5	4	1	2
94	2017	1	0	2	1	2	1	0	1	1	7	0	1	2	3	6	5	1	2
95	2017	0	0	0	0	2	1	1	1	1	7	0	1	1	2	3	1	1	0
96	2017	0	1	1	0	3	1	1	0	1	2	0	1	0	1	5	4	0	0
97	2017	1	1	3	1	1	1	1	0	1	6	0	0	3	3	3	4	1	2
98	2017	1	1	2	1	2	1	1	1	0	0	0	1	2	2	5	4	1	2
99	2017	0	0	3	1	3	1	0	0	1	0	0	0	1	2	1	1	0	2
100	2017	1	1	1	0	2	1	0	1	0	0	1	0	3	4	2	2	1	1
101	2017	0	1	0	0	2	1	1	2	1	1	1	1	1	3	4	3	0	1
102	2017	0	0	2	1	2	1	1	1	1	7	0	0	2	1	1	1	0	0
103	2017	0	1	3	2	0	1	0	2	0	0	0	0	3	4	4	3	1	2
104	2017	0	1	3	1	1	1	0	2	0	0	0	1	3	5	5	5	0	2
105	2017	1	0	2	1	0	1	0	2	1	7	1	1	3	4	5	4	1	2
106	2017	1	0	2	0	0	1	0	2	0	0	1	0	2	4	5	4	1	2
107	2017	0	0	2	1	2	1	0	2	1	4	0	1	2	3	4	2	1	0
108	2017	1	1	3	1	0	1	0	2	1	0	0	0	3	3	5	3	1	2
109	2017	0	1	3	2	0	1	0	2	1	0	0	0	1	3	4	4	1	2
110	2017	0	1	1	0	2	1	0	2	0	0	0	0	1	2	6	5	1	0
111	2017	0	0	1	1	2	1	1	2	0	0	0	0	1	2	4	2	0	0
112	2017	0	1	2	1	2	1	0	1	1	0	1	1	1	3	3	2	0	2
113	2017	0	1	3	2	2	1	0	2	1	7	0	1	3	3	4	2	1	2
114	2017	1	1	3	1	0	1	0	2	1	0	0	0	3	3	4	3	1	2
115	2017	1	1	2	1	2	1	1	1	1	7	0	1	2	3	4	4	1	2
116	2017	0	0	1	1	2	1	1	2	0	0	0	0	2	4	4	3	1	2
117	2017	0	1	2	1	1	1	0	2	0	0	1	1	2	4	3	2	1	2
118	2017	0	1	2	1	2	1	0	2	0	3	0	1	2	2	1	1	0	1
119	2017	0	1	1	1	2	1	1	2	1	0	0	0	1	2	1	1	1	1
120	2017	0	1	3	2	0	1	0	2	0	0	0	1	3	5	6	5	1	2
121	2017	1	0	2	0	2	1	0	2	0	0	0	0	3	3	5	4	1	2
122	2017	0	1	2	1	2	0	0	1	1	1	0	0	1	3	5	5	1	1
123	2017	1	1	2	2	0	1	0	2	1	4	0	1	2	4	5	4	1	2
124	2017	0	1	2	1	3	1	1	0	1	3	0	1	0	2	3	1	1	1
125	2017	0	0	0	0	2	1	0	2	1	7	0	1	1	1	3	1	0	0
126	2017	1	1	2	3	2	1	0	2	1	3	0	1	3	5	5	5	1	2
127	2017	1	1	1	1	0	0	1	2	0	0	0	1	2	3	4	2	0	1
128	2017	0	1	3	2	0	1	0	2	1	0	0	0	3	2	4	3	1	2
129	2017	0	1	2	1	2	1	0	2	0	0	0	0	3	3	4	5	1	2
130	2017	0	1	0	0	2	1	0	2	0	0	1	1	0	3	6	5	1	0
131	2017	0	0	3	1	1	1	0	2	1	0	1	1	2	2	5	5	1	2
132	2017	0	1	2	1	2	1	1	0	1	3	0	0	1	2	1	1	0	1
133	2017	1	1	2	1	2	1	0	2	0	0	1	0	3	3	5	4	1	2
134	2017	0	0	1	1	2	1	1	2	1	7	0	1	1	1	1	1	0	1
135	2017	1	0	3	1	0	1	0	2	1	7	0	0	1	4	5	5	1	2
136	2017	1	1	3	3	1	1	0	2	1	0	0	0	3	3	4	2	1	2
137	2017	0	1	0	0	2	1	0	2	0	0	0	0	3	2	5	4	0	0
138	2017	1	1	3	2	0	1	0	2	1	0	0	0	3	3	5	5	1	2
139	2017	1	1	3	2	0	1	0	2	0	0	0	0	3	5	5	5	1	2
140	2017	0	0	3	1	0	1	0	2	0	0	1	0	2	4	5	4	1	2
141	2017	1	0	3	1	1	1	0	2	0	0	0	0	3	5	6	5	1	2
142	2017	0	1	3	1	0	1	0	2	1	0	0	0	2	4	6	5	1	2
143	2017	1	1	3	2	0	1	0	2	0	0	0	0	3	3	3	3	1	2
144	2017	0	1	1	1	2	1	0	2	0	7	1	0	3	3	4	3	1	0
145	2017	0	0	2	1	1	1	1	1	0	7	0	1	2	3	1	1	1	2
146	2017	0	1	1	1	3	1	1	1	0	7	0	1	1	2	1	1	1	1
147	2017	1	1	2	1	2	1	0	2	0	0	1	0	0	4	5	5	1	2
148	2017	0	1	1	0	2	1	0	2	0	7	1	1	1	2	4	3	1	0
149	2017	0	1	2	0	3	1	1	0	1	7	0	0	1	1	2	1	1	0
150	2017	0	1	1	1	2	1	0	1	1	7	0	0	2	1	1	1	0	1
151	2017	0	1	2	1	1	1	0	2	0	0	0	0	2	4	4	4	1	2
152	2017	0	1	1	1	2	1	0	2	0	7	0	0	1	3	1	1	0	0
153	2017	0	1	2	0	1	1	0	2	0	0	0	1	2	2	1	1	1	1
154	2017	0	1	3	1	2	1	0	0	0	7	0	1	2	2	2	1	0	2
155	2017	0	1	1	1	0	1	1	2	1	7	0	0	2	3	3	2	1	2
156	2017	0	1	2	3	2	1	0	2	1	4	0	1	2	3	3	4	1	2
157	2017	0	1	2	1	2	1	0	1	1	7	0	0	1	4	6	5	1	2
158	2017	0	1	1	1	3	1	1	1	0	7	1	1	1	2	4	3	1	1
159	2017	1	0	1	0	2	1	1	1	1	7	0	0	2	4	6	5	1	1
160	2017	0	1	2	1	0	1	1	2	1	7	0	1	1	3	4	4	1	1
161	2017	1	1	2	2	2	1	0	2	1	7	0	0	3	4	4	4	1	2
162	2017	0	1	3	2	1	1	0	2	1	0	0	1	2	1	4	3	0	2
163	2017	0	0	3	1	0	1	0	2	1	0	1	1	1	4	6	5	1	2
164	2017	1	0	2	1	3	1	1	1	0	0	0	1	2	3	4	3	1	2
165	2017	0	0	3	1	1	1	0	1	1	0	1	1	3	2	1	1	0	2
166	2017	0	0	2	1	2	1	1	1	1	7	0	1	2	5	4	2	1	2
167	2017	0	0	1	1	2	1	0	2	0	0	1	1	1	2	1	1	0	1
168	2017	0	1	3	2	0	1	0	2	1	0	0	1	3	4	6	5	1	2
169	2017	0	1	2	1	2	1	0	0	1	7	1	0	1	3	4	2	1	2
170	2017	0	0	2	1	1	1	0	1	1	0	0	1	3	5	5	3	1	2
171	2017	0	0	2	1	2	1	0	1	1	7	0	1	3	3	4	2	1	2
172	2017	1	1	2	1	0	1	1	2	0	7	1	0	1	3	5	5	1	2
173	2017	0	1	3	1	2	1	0	2	1	7	0	0	1	2	5	5	1	1
174	2017	0	1	1	3	3	1	0	2	0	7	0	1	2	4	5	4	1	2
175	2017	0	1	1	1	2	1	1	2	0	0	0	1	2	1	5	5	1	0
176	2017	0	1	1	0	2	1	0	1	0	0	0	1	1	3	1	1	0	0
177	2017	0	0	3	2	3	1	0	0	1	7	0	1	2	1	1	1	0	0
178	2017	1	1	2	1	0	1	0	1	1	0	0	0	3	4	4	2	1	2
179	2017	0	1	3	0	2	1	0	1	1	0	0	1	1	2	1	1	0	1
180	2017	0	1	1	0	3	1	1	0	0	4	1	1	2	2	4	1	1	1
181	2017	0	1	3	2	2	1	0	0	1	7	0	1	0	2	3	2	0	1
182	2017	0	0	2	3	3	1	1	0	1	5	0	1	2	2	3	1	0	1
183	2017	0	1	1	1	2	1	1	2	0	7	1	0	2	2	1	1	1	0
184	2017	1	0	1	0	2	1	1	0	1	7	1	1	2	3	4	3	0	2
185	2017	1	1	3	2	2	1	0	2	1	7	0	0	3	3	5	4	1	2
186	2017	1	1	2	3	3	1	1	1	0	1	0	1	1	2	5	5	1	2
187	2017	0	0	1	1	3	1	1	1	1	2	0	0	2	2	3	3	0	1
188	2017	0	1	2	1	3	1	1	0	1	7	0	1	1	3	4	3	1	2
189	2017	1	1	3	2	0	1	0	2	0	0	0	0	3	3	5	5	1	2
190	2017	0	1	2	1	2	1	1	2	0	3	0	1	2	3	5	3	1	2
191	2017	0	1	1	3	2	1	0	1	0	7	1	1	0	2	4	3	1	1
192	2017	1	1	3	1	0	1	0	2	0	0	0	0	3	3	5	5	1	2
193	2017	1	1	2	3	2	1	1	1	1	2	0	1	1	5	6	5	1	2
194	2017	1	1	2	1	2	1	0	1	1	7	0	0	1	3	5	4	1	2
195	2017	1	0	0	0	2	1	0	1	0	7	0	1	3	2	6	5	1	1
196	2017	0	1	2	1	2	1	0	1	1	3	0	1	1	2	2	2	1	1
197	2017	1	1	3	1	0	1	0	2	0	0	0	0	1	5	5	5	1	2
198	2017	0	1	1	0	3	1	1	1	1	7	0	1	1	1	1	1	0	1
199	2017	0	1	1	1	2	1	1	2	0	5	1	1	2	2	1	1	0	1
200	2017	0	0	1	0	2	1	1	2	1	7	0	1	2	2	1	1	0	2
201	2017	0	0	1	1	3	1	1	1	0	7	0	0	2	2	3	1	1	1
202	2017	0	1	0	0	2	1	0	1	1	4	0	1	1	2	3	2	0	1
203	2017	0	1	1	1	3	1	1	2	0	7	0	1	1	2	3	2	0	1
204	2017	1	0	2	1	2	1	0	2	0	0	1	1	2	1	5	5	1	2
205	2017	0	1	3	0	1	1	0	1	0	0	0	1	1	4	4	3	1	1
206	2017	1	1	2	3	0	1	0	2	0	7	1	0	2	5	6	5	1	2
207	2017	0	1	2	1	2	1	1	2	1	0	0	0	2	3	3	1	0	1
208	2017	0	1	3	1	3	0	0	1	1	0	0	1	0	2	2	2	0	0
209	2017	0	1	2	1	2	0	1	2	0	3	0	1	3	2	3	2	0	2
210	2017	1	1	1	0	3	1	1	1	0	2	1	1	0	2	3	1	1	1
211	2017	0	1	3	1	2	1	0	2	1	6	0	0	3	2	2	1	1	2
212	2017	0	1	3	2	0	1	0	2	1	0	0	0	3	3	4	3	1	2
213	2017	1	1	3	3	3	0	0	0	0	2	0	1	3	2	4	2	0	1
214	2017	0	1	1	0	2	1	0	1	1	5	1	1	1	2	3	1	1	2
215	2017	0	0	1	1	3	0	0	0	1	7	1	0	2	4	1	1	1	0
216	2017	0	1	2	0	2	0	1	2	1	5	0	1	2	2	6	2	1	1
217	2017	0	1	2	1	2	0	0	2	1	7	0	0	1	3	3	2	1	0
218	2017	1	0	1	1	2	0	0	2	1	3	1	1	3	2	3	2	1	2
219	2017	1	1	2	1	2	1	1	2	1	7	1	1	1	5	6	5	1	2
220	2017	0	0	1	0	3	1	1	0	1	4	0	1	1	2	1	1	1	0
221	2017	0	1	1	0	2	0	1	2	1	7	0	1	3	2	3	1	1	1
222	2017	0	1	3	1	0	1	0	2	1	7	0	0	2	3	4	3	1	2
223	2017	1	1	3	2	0	1	0	2	0	0	0	0	3	5	6	5	1	2
224	2017	1	1	1	1	2	1	0	2	0	0	0	0	1	4	6	5	1	2
225	2017	0	1	1	0	2	1	1	2	1	7	0	1	1	2	2	1	0	0
226	2017	0	1	2	0	1	1	0	1	1	7	0	1	1	3	5	3	1	2
227	2017	1	1	2	3	2	1	0	2	0	0	1	0	1	5	6	5	1	2
228	2017	1	0	2	1	1	1	0	2	0	7	1	0	2	3	5	5	1	2
229	2017	0	1	1	0	2	1	1	2	1	4	1	1	1	2	4	2	1	1
230	2017	1	0	2	1	2	1	0	1	0	0	0	0	1	4	5	5	1	0
231	2017	1	1	2	1	2	1	0	1	1	3	1	1	1	5	5	4	1	2
232	2017	0	0	1	1	2	1	1	0	0	0	0	1	1	2	4	3	0	1
233	2017	1	1	2	1	2	1	0	2	1	2	1	1	1	4	5	4	1	2
234	2017	0	1	2	1	2	1	0	1	0	7	0	0	2	3	3	1	1	2
235	2017	1	1	1	3	2	1	0	2	1	7	1	0	1	1	3	1	1	2
236	2017	0	1	2	2	0	1	0	2	1	7	0	0	2	2	1	1	0	0
237	2017	0	1	2	1	2	1	0	2	1	1	0	0	2	3	1	1	1	1
238	2017	0	1	1	1	2	1	0	1	0	4	0	0	1	3	6	4	0	1
239	2017	1	0	3	1	0	1	0	2	1	0	0	0	1	5	5	4	0	2
240	2017	1	0	3	3	0	1	0	1	1	0	0	1	3	4	2	2	0	2
241	2017	0	1	2	1	2	1	1	0	1	7	0	1	0	2	6	5	1	0
242	2017	1	1	1	1	2	1	1	2	1	7	0	1	2	1	6	5	1	2
243	2017	1	1	1	1	1	1	0	2	1	5	0	0	3	2	3	2	0	1
244	2017	0	1	2	1	3	1	1	0	1	5	0	1	1	3	5	5	1	0
245	2017	0	1	2	1	3	1	1	0	0	5	0	0	1	2	3	1	0	1
246	2017	0	0	2	1	1	1	0	1	1	7	0	0	2	2	1	1	0	1
247	2017	0	1	2	1	2	1	0	1	1	5	0	0	3	2	1	1	0	2
248	2017	1	0	2	0	2	1	0	0	1	5	1	1	3	4	5	5	1	2
249	2017	0	1	1	0	2	1	1	2	1	7	0	1	2	2	5	4	1	0
250	2017	0	1	1	1	2	1	0	2	0	5	1	0	0	2	1	1	1	1
251	2017	0	1	1	0	3	1	1	0	1	5	0	1	1	2	5	5	1	1
252	2017	0	1	0	0	2	1	1	2	1	7	1	1	1	2	6	4	1	0
253	2017	0	0	3	1	2	1	0	1	0	0	1	1	1	3	4	3	1	1
254	2017	0	0	1	0	2	1	1	2	1	5	1	1	1	2	4	2	0	2
255	2017	0	1	2	1	2	1	1	2	1	0	0	0	2	2	3	2	1	2
256	2017	1	1	3	2	1	1	0	2	1	4	0	0	3	3	1	1	1	2
257	2017	1	0	3	1	1	1	0	2	0	0	0	1	2	4	4	3	0	2
258	2017	1	1	3	2	1	1	0	2	1	6	0	0	1	3	3	2	1	2
259	2017	0	0	2	1	2	1	1	1	1	0	0	1	2	2	3	2	1	1
260	2017	0	1	3	2	2	1	0	2	1	0	0	0	1	2	1	1	0	2
261	2017	0	1	2	1	3	1	1	1	1	7	0	1	1	1	4	2	1	1
262	2017	0	1	2	2	2	1	0	2	1	5	0	0	1	3	1	1	0	2
263	2017	1	1	3	2	1	1	0	2	0	0	0	0	2	3	3	2	1	1
264	2017	0	1	0	0	2	0	0	1	0	5	0	1	2	2	4	3	1	1
265	2017	0	1	1	1	2	1	0	1	0	4	0	1	2	2	1	1	0	0
266	2017	0	0	1	0	2	1	1	2	1	7	1	1	1	2	1	1	0	0
267	2017	0	1	2	1	2	1	0	2	0	7	1	1	2	3	4	3	1	0
268	2017	0	1	3	2	1	1	0	1	1	0	0	1	2	3	4	1	1	2
269	2017	1	0	3	1	1	1	0	2	0	0	0	0	2	3	4	2	1	2
270	2017	0	1	0	0	2	1	0	2	1	7	0	1	0	1	4	2	0	1
271	2017	0	1	1	0	2	1	0	2	1	5	1	0	1	3	4	3	1	1
272	2017	0	1	3	2	3	1	0	1	1	7	0	1	1	3	4	3	1	2
273	2017	0	1	2	1	2	1	1	1	1	7	0	0	1	2	4	2	1	1
274	2017	0	1	3	2	0	1	0	2	1	0	0	0	1	3	4	3	1	2
275	2017	0	1	3	2	0	1	0	1	1	0	0	0	1	2	3	2	0	2
276	2017	1	1	2	1	2	1	0	1	0	7	1	0	3	4	5	4	1	2
277	2017	1	1	2	1	3	1	1	0	1	6	0	1	2	2	4	3	1	2
278	2017	0	1	2	0	3	1	1	1	0	7	0	0	1	3	5	4	1	2
279	2017	0	0	1	0	2	1	0	2	0	7	1	0	3	3	3	2	0	2
280	2017	0	1	1	1	2	0	1	2	1	7	1	1	3	3	3	3	1	2
281	2017	0	1	2	1	1	1	0	1	1	7	0	1	1	1	1	1	0	1
282	2017	0	1	1	0	2	1	1	2	1	7	1	1	1	3	4	3	0	2
283	2017	1	1	2	2	2	1	0	2	1	3	0	1	2	3	4	3	1	2
284	2017	1	1	3	2	0	1	0	2	1	0	0	1	2	3	2	2	0	2
285	2017	0	1	3	0	3	1	0	0	1	0	0	0	1	2	3	2	1	0
286	2017	1	1	3	1	1	1	0	1	0	0	0	0	1	4	5	4	1	2
287	2017	0	0	1	1	2	0	1	2	0	7	0	1	1	2	2	2	0	2
288	2017	0	1	3	2	2	1	0	0	0	0	0	0	1	4	6	5	1	2
289	2017	1	1	2	1	2	1	0	1	1	5	0	0	1	2	4	3	1	1
290	2017	0	1	1	1	3	1	1	1	0	2	0	1	2	2	2	1	1	0
291	2017	0	1	2	1	2	1	0	1	1	7	0	1	1	1	2	2	0	1
292	2017	1	1	3	2	1	1	0	0	1	3	0	0	2	3	2	2	0	1
293	2017	0	1	1	3	2	1	1	2	0	2	0	1	1	2	1	1	0	0
294	2017	0	1	2	2	2	1	0	2	1	7	0	1	2	4	5	4	1	2
295	2017	1	1	3	2	0	1	0	2	1	0	0	0	1	3	5	4	1	2
296	2017	1	1	2	0	2	0	1	2	0	0	0	0	3	3	4	1	1	2
297	2017	0	1	2	0	2	1	1	1	1	7	1	1	1	3	3	3	0	1
298	2017	0	1	2	1	3	1	1	0	1	7	0	1	1	2	1	1	0	1
299	2017	0	1	0	0	3	1	0	1	1	7	0	1	1	2	3	1	1	1
300	2017	0	1	3	1	2	1	0	1	0	0	0	1	2	3	1	1	0	2
301	2017	1	1	1	1	2	1	0	1	0	0	1	1	3	4	4	4	1	2
302	2017	0	1	1	1	2	1	1	2	1	0	0	1	1	2	1	1	0	1
303	2017	0	1	1	3	3	1	1	1	1	2	0	1	1	2	4	3	1	1
304	2017	1	1	3	3	2	1	0	1	0	0	0	0	1	4	6	4	1	2
305	2017	0	1	3	0	2	1	0	1	0	0	0	1	2	3	5	4	0	2
306	2017	0	0	2	1	2	1	1	1	0	5	0	1	2	4	4	3	1	2
307	2017	0	1	2	1	2	1	1	2	0	0	0	1	1	2	4	2	1	1
308	2017	0	0	2	1	3	1	1	2	1	7	0	1	2	2	1	1	0	1
309	2017	0	1	1	1	2	1	1	2	0	3	1	1	2	1	3	1	0	0
310	2017	1	1	1	1	3	0	1	2	1	5	0	0	2	2	3	2	1	0
311	2017	0	0	3	1	2	1	0	1	1	0	0	1	2	2	1	1	0	2
312	2017	0	1	2	1	2	1	1	1	0	0	1	1	1	2	4	3	0	0
313	2017	0	0	2	1	2	1	1	1	0	0	1	1	2	2	1	1	0	0
314	2017	1	0	2	0	2	1	0	2	0	0	1	0	3	3	3	1	1	2
315	2017	0	0	3	1	1	1	0	2	0	0	0	0	2	4	5	4	1	1
316	2017	0	1	1	0	2	1	1	2	1	5	1	1	3	2	1	1	0	1
317	2017	1	1	3	2	1	1	0	1	1	7	0	1	2	3	5	4	0	2
318	2017	1	1	3	2	1	1	0	2	1	0	0	0	1	4	4	2	1	2
319	2017	1	1	1	0	2	0	1	2	1	7	0	1	3	3	5	5	0	2
320	2017	0	1	2	2	1	1	1	2	1	7	0	1	1	3	4	2	0	2
321	2017	0	1	1	3	2	0	1	1	0	5	1	1	0	2	4	2	0	2
322	2017	0	0	2	1	2	1	1	1	1	7	0	1	2	2	3	1	0	1
323	2017	0	1	2	2	2	1	0	0	1	3	0	1	1	2	3	1	0	2
324	2017	1	1	3	1	3	1	0	1	0	0	0	1	3	3	4	3	0	2
325	2017	0	1	2	3	2	1	1	2	1	7	0	1	1	2	2	1	1	2
326	2017	1	1	3	0	1	1	0	2	0	0	0	0	3	3	1	1	0	2
327	2017	1	1	1	0	2	1	0	2	0	3	1	1	1	3	4	4	0	2
328	2017	1	1	3	1	2	1	0	2	1	7	0	0	2	2	3	1	0	2
329	2017	0	1	3	3	3	1	0	1	1	7	1	1	2	2	1	1	0	2
330	2017	1	1	3	2	1	1	0	2	1	0	0	1	2	4	5	5	1	2
331	2017	0	1	2	0	3	1	1	1	1	2	0	1	2	2	3	1	1	2
332	2017	0	1	3	0	1	1	0	2	0	0	0	0	3	4	5	4	1	2
333	2017	0	1	1	0	2	1	0	2	1	7	0	1	2	3	4	3	1	2
334	2017	0	1	2	1	3	1	1	2	0	7	0	1	3	2	4	3	1	1
335	2017	0	1	1	1	3	1	1	2	1	7	0	1	2	2	1	1	0	0
336	2017	0	1	3	1	2	1	0	1	0	0	0	1	2	3	5	3	1	2
337	2017	0	1	3	1	2	1	0	2	1	7	1	1	1	3	4	2	1	2
338	2017	0	1	1	0	2	1	1	2	1	7	0	1	1	2	1	1	0	0
339	2017	0	0	2	1	3	1	1	0	0	7	0	1	1	2	1	1	0	1
340	2017	0	1	1	0	2	0	1	1	1	7	0	1	1	2	3	2	0	1
341	2017	0	1	0	0	2	1	1	2	1	7	1	1	1	2	2	1	0	2
342	2017	0	0	3	2	1	1	0	2	1	0	1	1	1	3	1	1	0	1
343	2017	1	1	2	1	2	1	0	1	1	7	0	1	2	3	4	3	1	2
344	2017	0	1	2	1	2	1	0	0	1	7	0	0	1	2	3	2	1	1
345	2017	0	1	2	3	3	1	0	1	1	7	0	1	1	2	1	1	0	0
346	2017	0	1	2	1	2	0	1	2	0	0	1	1	2	4	5	4	1	2
347	2017	0	1	1	1	2	1	0	2	0	5	0	1	1	2	1	1	0	0
348	2017	1	1	2	1	2	1	0	1	1	7	0	1	0	3	4	3	1	2
349	2017	1	1	3	2	1	1	0	2	0	0	0	0	2	4	5	5	1	2
350	2017	1	1	2	1	2	1	1	1	0	3	0	1	2	3	4	3	1	2
351	2017	0	1	2	1	3	1	0	0	1	7	1	1	1	2	2	1	0	1
352	2017	0	0	1	0	3	1	0	0	1	2	0	1	2	2	3	1	1	0
353	2017	0	1	2	1	1	1	1	2	0	7	0	1	3	2	4	3	1	2
354	2017	0	1	2	0	1	1	0	2	0	0	1	1	1	3	4	3	0	2
355	2017	1	1	3	1	1	1	0	2	0	0	0	1	3	3	4	3	1	2
356	2017	1	0	2	3	2	1	0	0	1	5	0	1	3	3	5	5	1	2
357	2017	0	1	1	1	2	1	1	2	1	7	0	1	1	2	4	3	1	1
358	2017	0	0	1	0	1	1	0	1	1	7	1	1	3	3	3	3	1	2
359	2017	0	1	0	1	1	1	0	2	0	7	1	1	1	2	1	1	1	0
360	2017	0	1	1	1	2	1	0	1	1	0	0	1	1	2	3	2	1	1
361	2017	0	1	1	1	3	1	1	0	1	4	0	1	1	2	4	2	0	2
362	2017	1	0	2	1	2	1	0	2	1	7	0	1	2	3	5	5	1	2
363	2017	1	1	3	1	1	1	0	2	1	7	0	1	3	3	5	3	1	2
364	2017	0	1	1	0	2	1	1	0	1	7	0	1	1	3	5	3	1	0
365	2017	0	1	3	1	1	1	0	1	1	0	0	1	2	3	5	4	1	2
366	2017	1	1	0	0	2	1	1	0	1	7	1	1	0	3	3	2	1	2
367	2017	0	0	2	1	2	1	1	2	0	5	0	1	2	2	1	1	0	1
368	2017	0	1	2	0	0	0	1	2	1	7	0	1	2	2	3	1	0	1
369	2017	1	1	3	1	1	1	0	1	0	0	0	0	1	3	3	1	1	2
370	2017	1	1	3	2	1	1	0	1	0	0	0	0	2	4	6	5	1	2
371	2017	1	0	3	1	1	1	0	2	0	0	0	0	2	3	4	3	0	2
372	2017	1	1	3	2	1	1	0	1	1	0	0	0	2	4	4	3	1	2
373	2017	0	1	3	1	2	1	0	1	0	0	0	1	2	2	1	1	0	1
374	2017	1	0	3	1	3	1	0	0	0	0	0	0	1	4	5	4	1	2
375	2017	0	0	2	1	2	1	0	1	1	7	1	1	2	3	3	2	0	2
376	2017	1	1	3	2	1	1	0	1	1	0	0	0	3	2	4	3	0	1
377	2017	0	1	3	1	1	1	0	2	0	0	0	0	3	3	5	3	1	2
378	2017	0	0	1	3	3	1	1	2	1	7	0	1	1	2	2	1	1	2
379	2017	0	1	2	1	2	1	0	1	1	7	1	1	1	3	4	2	1	1
380	2017	1	1	2	3	2	1	0	2	1	6	1	1	3	3	5	3	1	2
381	2017	0	1	2	1	1	1	0	2	1	7	0	1	3	3	4	2	1	2
382	2017	1	1	3	1	1	1	0	2	1	2	0	1	3	4	5	5	1	2
383	2017	0	1	3	1	1	1	1	1	1	0	0	1	2	3	4	3	1	2
384	2017	0	1	3	1	2	1	0	0	1	0	0	1	1	3	5	4	1	2
385	2017	0	1	1	0	3	1	1	0	1	7	0	1	2	2	4	3	1	2
386	2017	1	1	1	0	2	1	0	2	0	0	1	1	2	3	4	3	1	2
387	2017	1	1	2	3	2	1	0	2	1	5	1	0	3	3	5	4	1	2
388	2017	0	0	1	0	2	1	1	1	1	7	1	1	1	2	1	1	1	1
389	2017	0	1	3	0	2	1	0	2	1	6	0	1	1	3	4	2	1	2
390	2017	0	1	2	1	1	0	0	2	0	0	0	1	1	3	1	1	1	0
391	2017	1	1	3	0	2	1	0	2	1	7	0	1	3	3	3	2	1	2
392	2017	0	1	1	1	2	1	1	1	0	0	0	0	2	2	1	1	1	1
393	2017	1	1	3	2	1	1	0	2	0	0	0	0	2	3	4	3	1	2
394	2017	1	1	2	1	2	1	0	2	0	7	1	0	3	4	3	2	0	2
395	2017	1	1	1	0	3	0	1	2	1	2	1	0	1	3	4	3	0	1
396	2017	1	1	1	1	2	1	0	2	1	7	1	1	1	2	3	1	1	0
397	2017	0	1	2	1	3	1	0	2	0	5	1	1	1	2	1	1	0	0
398	2017	0	0	1	1	1	1	1	2	1	0	0	1	2	2	1	1	0	0
399	2017	0	1	3	1	1	1	0	2	0	2	0	0	3	3	4	3	1	2
400	2017	1	1	3	1	1	1	0	2	0	0	0	0	3	3	5	4	1	2
401	2017	0	1	3	2	1	1	0	2	0	0	0	0	3	3	3	4	0	2
402	2017	0	1	3	2	1	1	0	2	1	0	0	0	3	3	4	3	0	2
403	2017	1	0	3	1	1	1	0	2	0	0	0	0	2	4	5	4	1	2
404	2017	1	1	3	2	1	1	0	2	0	0	0	1	2	3	5	5	0	2
405	2017	0	1	1	1	2	1	0	2	0	0	0	0	1	3	4	3	1	0
406	2017	0	0	2	1	2	1	0	2	0	4	0	1	3	2	4	3	1	2
407	2017	0	1	1	1	2	1	1	1	0	3	1	1	1	1	1	1	1	0
408	2017	0	0	3	1	3	1	0	2	0	0	1	0	2	3	4	3	1	2
409	2017	0	1	2	3	2	1	0	2	0	5	0	1	2	2	1	1	0	2
410	2017	0	1	2	1	2	1	0	2	1	4	1	0	1	2	1	1	0	1
411	2017	0	1	2	0	2	1	0	0	1	7	0	0	2	2	3	2	1	2
412	2017	1	1	3	2	0	1	0	2	0	0	0	0	1	4	4	4	1	2
413	2017	0	0	3	1	2	1	0	1	0	7	0	1	3	2	3	1	0	2
414	2017	1	1	2	1	2	1	0	1	1	3	0	1	2	3	2	1	1	2
415	2017	1	1	1	0	2	1	1	2	1	5	0	1	2	3	4	4	1	1
416	2017	0	0	2	1	2	1	1	0	1	5	0	1	1	2	2	1	1	1
417	2017	0	1	1	1	3	1	1	1	1	5	0	1	1	3	4	2	1	1
418	2017	1	1	3	1	1	1	0	2	1	0	0	0	3	4	5	3	1	2
419	2017	0	1	1	1	3	1	0	1	0	0	0	0	2	3	3	2	1	1
420	2017	1	1	2	1	2	1	1	1	1	7	0	1	2	4	5	5	1	2
421	2017	1	1	2	1	1	1	1	2	0	7	0	0	2	3	4	3	1	2
422	2017	0	1	3	3	1	1	0	2	1	0	0	0	3	3	3	2	1	2
423	2017	0	1	1	0	3	1	1	1	1	0	0	1	0	1	3	3	1	1
424	2017	1	1	3	1	1	1	0	1	0	0	0	0	0	3	3	2	0	2
425	2017	0	1	2	0	2	1	1	2	0	3	0	0	2	2	1	1	0	1
426	2017	0	1	3	1	1	1	0	2	1	0	0	0	1	2	4	3	1	2
427	2017	0	1	2	0	3	1	1	1	1	5	1	1	1	3	5	3	0	1
428	2017	1	1	3	1	1	1	0	2	1	7	0	1	2	3	3	1	1	2
429	2017	0	1	1	1	2	1	1	1	0	0	1	1	1	2	1	1	1	0
430	2017	1	0	2	1	1	1	0	1	0	7	1	0	3	4	5	3	0	2
431	2017	0	0	3	0	1	1	0	2	0	0	0	1	2	3	3	1	0	2
432	2017	1	1	1	0	3	1	1	2	1	0	0	1	1	2	1	1	1	2
433	2017	0	1	2	3	3	1	1	0	1	7	0	1	1	2	1	1	0	1
434	2017	1	1	1	1	2	1	0	2	0	0	1	0	1	5	5	5	1	2
435	2017	0	1	3	2	1	1	0	2	0	0	0	0	3	5	4	3	1	2
436	2017	0	1	1	1	2	1	1	1	0	0	1	1	1	3	4	4	0	1
437	2017	0	0	3	1	1	1	0	2	0	0	0	0	2	5	5	5	1	2
438	2017	0	0	3	1	0	1	0	2	0	0	0	1	1	4	1	1	0	1
439	2017	0	1	2	1	2	1	0	2	0	7	0	1	2	4	2	1	0	2
440	2017	0	1	3	2	2	1	0	1	0	0	0	1	1	2	5	3	1	2
441	2017	1	1	3	3	1	1	0	1	0	0	0	0	2	3	4	3	1	2
442	2017	0	0	2	0	2	0	0	1	1	7	1	1	1	3	4	3	1	1
443	2017	0	1	3	2	1	1	0	1	0	7	0	0	1	3	4	3	0	1
444	2017	0	1	3	2	0	1	0	1	0	0	0	0	2	4	5	5	1	2
445	2017	0	1	1	3	2	1	1	2	1	5	1	0	1	3	4	4	1	1
446	2017	0	1	1	0	3	1	1	0	0	7	1	1	1	2	5	4	1	0
447	2017	1	1	3	2	0	1	0	2	0	0	0	1	3	3	4	4	1	2
448	2017	1	0	2	1	2	1	1	1	0	7	0	0	2	3	4	5	1	2
449	2017	0	0	3	1	2	1	0	2	0	0	0	1	3	3	4	3	1	2
450	2017	0	1	2	1	1	1	1	0	0	0	0	0	1	3	5	4	1	1
451	2017	0	1	1	3	3	1	1	1	1	5	0	1	1	2	1	1	0	2
452	2017	1	0	3	1	1	1	0	2	0	0	0	0	3	4	5	3	1	2
453	2017	0	1	1	1	3	1	1	0	0	0	0	1	1	3	3	3	0	2
454	2017	0	1	3	1	3	1	0	1	1	0	1	1	1	3	4	2	1	2
455	2017	0	1	2	1	2	1	1	1	1	3	1	0	2	2	4	1	1	1
456	2017	1	1	2	0	2	1	1	2	0	0	0	0	1	3	5	4	1	1
457	2017	0	1	2	1	2	1	1	1	1	2	0	1	3	3	1	1	0	2
458	2017	0	1	1	1	3	1	1	0	0	0	1	1	3	1	1	1	0	0
459	2017	0	0	2	1	2	0	0	2	0	7	0	0	2	3	5	3	1	1
460	2017	0	1	2	3	2	1	0	2	1	7	0	1	1	3	4	3	1	2
461	2017	0	0	2	0	2	1	0	2	0	7	0	0	2	2	5	3	0	0
462	2017	0	0	3	1	0	1	0	2	0	0	0	1	3	3	4	3	1	2
463	2017	0	0	3	1	0	1	0	2	0	0	1	1	1	3	3	2	0	2
464	2017	0	1	3	2	1	1	0	2	0	0	0	1	3	4	5	3	1	2
465	2017	0	0	1	1	2	1	1	2	1	0	0	0	3	2	3	1	1	1
466	2017	0	0	2	1	3	1	1	0	1	0	0	1	1	1	5	2	0	1
467	2017	1	0	2	1	2	1	0	0	0	3	1	0	3	3	5	4	1	2
468	2017	1	1	3	1	0	1	0	2	0	0	0	0	2	4	5	5	1	2
469	2017	0	1	2	3	2	1	1	1	1	7	1	1	1	1	4	2	0	1
470	2017	0	1	1	1	2	1	1	1	1	0	1	0	3	2	3	2	0	0
471	2017	1	1	2	1	2	1	0	1	0	5	0	0	2	4	5	5	1	2
472	2017	0	1	1	1	3	0	1	1	0	0	0	1	1	3	4	1	1	1
473	2017	1	1	1	0	2	0	1	0	1	3	0	1	2	4	5	4	1	1
474	2017	0	1	1	1	2	0	0	2	0	0	1	0	1	1	4	2	0	1
475	2017	0	1	3	1	1	1	0	2	1	0	0	0	3	2	1	1	0	1
476	2017	0	0	3	1	2	1	0	1	1	0	1	1	2	3	1	1	0	2
477	2017	0	0	2	1	2	1	1	2	1	4	0	1	2	4	4	3	1	0
478	2017	0	1	1	0	3	1	1	2	1	0	0	1	1	3	4	4	0	1
479	2017	1	0	3	2	0	1	0	1	1	0	0	1	1	2	4	2	1	1
480	2017	0	0	1	1	2	0	1	2	0	7	0	1	2	1	1	1	0	1
481	2017	0	0	3	1	1	1	0	2	0	7	1	1	2	2	2	1	0	1
482	2017	0	0	1	1	3	0	1	2	1	7	1	1	3	2	4	1	1	1
483	2017	0	1	1	0	2	1	1	1	1	7	0	1	1	1	5	4	1	1
484	2017	0	1	0	0	2	1	1	2	0	0	1	1	1	3	4	4	1	2
485	2017	0	1	2	1	3	1	1	1	1	3	0	0	1	3	5	3	1	1
486	2017	0	1	3	2	0	1	0	2	0	0	0	0	3	4	6	5	1	2
487	2017	1	1	2	1	1	1	0	2	0	0	0	1	3	4	5	4	1	2
488	2017	0	1	3	2	2	1	0	0	1	0	0	0	1	3	5	4	1	2
489	2017	0	0	2	1	2	1	0	0	1	7	0	1	2	3	5	5	1	2
490	2017	0	1	0	0	3	1	1	0	1	3	1	1	1	3	4	3	1	1
491	2017	0	1	1	1	2	1	1	2	0	0	1	1	3	4	5	5	1	1
492	2017	1	1	1	3	2	1	0	2	0	7	1	0	1	5	6	5	1	2
493	2017	0	0	2	1	2	1	1	2	0	7	0	1	3	1	2	2	1	2
494	2017	1	1	2	1	2	1	1	1	0	5	0	1	1	2	4	2	1	2
495	2017	0	0	2	1	2	1	0	2	1	0	0	0	3	5	5	4	0	2
496	2017	1	1	2	1	2	1	0	1	0	5	0	0	1	3	4	2	0	1
497	2017	0	1	3	2	0	1	0	1	0	0	0	0	1	3	3	2	1	2
498	2017	0	0	1	1	2	1	1	1	1	0	0	0	3	2	3	1	0	0
499	2017	0	1	2	1	0	1	0	2	0	0	0	1	3	4	5	4	1	2
500	2017	0	0	3	1	2	1	0	1	1	7	0	0	1	2	1	1	0	1
501	2017	0	0	2	0	3	1	1	0	1	7	0	1	1	2	4	4	1	0
502	2017	0	1	1	1	3	1	1	0	1	0	0	0	1	2	5	1	1	0
503	2017	0	0	0	0	2	1	1	0	1	3	0	0	1	3	5	4	1	2
504	2017	0	1	1	3	2	1	1	2	0	3	1	1	1	3	3	1	0	1
505	2017	0	1	2	3	2	0	0	1	1	7	0	0	2	3	4	3	1	2
506	2017	1	1	1	1	2	1	0	2	0	0	1	1	3	5	4	4	1	1
507	2017	0	1	1	0	2	1	1	1	1	2	0	1	1	2	1	1	0	0
508	2017	1	1	3	1	1	1	0	0	1	5	0	0	2	2	1	1	0	1
509	2017	0	1	2	1	3	1	1	0	1	4	0	0	2	2	1	1	0	1
510	2017	0	0	2	1	2	1	1	2	1	0	0	1	2	3	1	1	0	1
511	2017	0	1	2	3	3	1	1	1	0	0	0	0	1	4	3	3	0	1
512	2017	0	1	0	0	2	1	0	2	1	0	1	0	2	2	1	1	0	1
513	2017	0	1	2	1	2	1	0	1	0	0	1	1	1	3	1	1	0	1
514	2017	0	0	1	1	3	1	1	0	0	0	0	0	2	2	5	4	0	2
515	2017	0	1	3	1	3	1	0	1	1	0	0	0	3	2	5	2	1	2
516	2017	1	1	2	3	2	1	0	1	0	7	0	1	3	3	1	1	0	1
517	2017	1	1	2	3	2	1	0	2	1	2	0	0	2	4	5	5	1	2
518	2017	0	1	3	1	2	1	0	1	1	4	0	1	2	3	4	4	1	2
519	2017	0	1	2	3	0	1	0	2	0	7	0	0	1	4	3	3	1	2
520	2017	1	1	1	1	3	1	0	0	0	7	0	0	1	4	5	4	1	2
521	2017	1	0	2	1	1	1	0	1	0	0	1	0	1	4	4	5	1	2
522	2017	0	1	3	1	1	1	0	0	1	0	0	1	1	2	1	1	1	1
523	2017	1	1	2	3	2	1	1	2	0	0	1	0	1	3	4	3	1	2
524	2017	1	1	2	3	2	1	1	1	1	7	0	0	1	3	3	4	0	2
525	2017	0	1	3	0	3	1	0	0	1	7	1	1	1	3	5	4	1	2
526	2017	0	0	1	1	3	1	1	0	1	7	0	1	1	1	1	1	0	0
527	2017	0	1	3	2	1	1	0	2	1	0	0	0	1	3	4	1	1	2
528	2017	0	0	0	0	2	1	0	2	0	7	1	0	1	2	3	4	1	0
529	2017	0	1	2	1	0	1	0	2	1	7	0	1	2	2	1	1	0	2
530	2017	0	1	1	0	3	1	1	1	1	7	0	1	1	1	1	1	0	0
531	2017	0	0	2	3	2	1	1	1	0	7	0	1	2	3	4	1	1	2
532	2017	1	1	2	3	2	1	0	2	0	7	0	0	1	4	5	4	1	2
533	2017	1	1	2	1	1	1	0	2	1	7	0	0	2	3	4	3	1	2
534	2017	1	0	2	1	2	1	1	2	1	7	0	1	2	3	4	4	1	1
535	2017	0	1	2	3	2	1	0	2	0	7	1	1	2	3	5	5	1	2
536	2017	0	0	2	1	2	1	1	1	1	7	0	1	1	2	1	1	1	1
537	2017	0	1	1	1	2	1	0	2	1	7	0	0	1	2	1	1	1	0
538	2017	0	0	1	1	2	1	1	2	0	7	1	0	1	3	4	2	1	2
539	2017	0	1	1	1	3	1	1	1	1	7	0	1	1	2	1	1	1	1
540	2017	0	0	2	3	2	1	1	1	1	7	0	1	1	3	1	1	0	1
541	2017	0	1	1	0	2	1	1	2	0	7	1	1	0	3	5	4	0	1
542	2017	0	1	1	1	2	1	0	1	1	7	0	1	2	1	4	1	1	0
543	2017	0	0	2	3	3	1	1	0	1	3	0	1	1	2	1	1	1	1
544	2017	1	1	3	2	0	1	0	2	0	0	0	0	2	4	6	5	1	2
545	2017	0	1	2	1	2	1	1	2	0	7	0	0	3	3	4	4	1	2
546	2017	1	1	2	3	2	1	0	2	0	7	1	0	1	5	5	5	1	2
547	2017	0	1	3	2	0	1	0	2	0	0	0	0	3	2	4	4	1	2
548	2017	1	0	2	3	0	1	1	2	1	7	1	1	3	4	3	3	1	2
549	2017	0	1	0	0	2	1	0	1	1	7	0	0	2	3	3	3	1	2
550	2017	0	0	0	0	2	1	0	2	1	7	0	0	1	1	1	1	0	0
551	2017	1	1	2	1	1	1	1	2	1	7	0	0	3	3	4	3	1	2
552	2017	0	0	2	1	2	1	1	2	1	7	0	1	2	4	6	5	1	1
553	2017	1	1	2	3	1	1	0	2	1	7	0	0	1	3	2	2	1	2
554	2017	0	1	0	0	2	1	0	2	0	7	0	0	1	2	1	1	0	1
555	2017	0	1	2	1	1	1	0	2	0	7	1	1	2	2	3	3	1	2
556	2017	1	1	1	0	2	1	0	2	1	7	0	1	1	3	1	1	0	2
557	2017	0	1	1	1	2	1	0	1	0	7	0	0	2	2	3	3	1	1
558	2017	0	0	3	1	2	1	0	0	1	7	0	1	1	3	4	3	0	2
559	2017	0	1	1	1	3	1	1	0	0	7	0	1	1	2	1	1	1	0
560	2017	0	1	3	3	0	1	0	2	0	0	0	0	2	3	5	4	1	2
561	2017	1	0	1	1	3	1	1	2	1	7	0	0	1	3	1	1	1	1
562	2017	0	1	2	3	2	1	0	2	1	3	0	1	3	4	5	4	1	2
563	2017	0	0	2	1	2	1	0	1	0	7	1	1	2	3	1	1	1	2
564	2017	0	1	1	0	2	1	0	2	0	7	0	0	3	3	1	1	1	1
565	2017	1	0	3	1	1	1	0	1	0	0	0	0	2	5	5	5	1	2
566	2017	0	1	2	2	1	1	1	2	0	5	0	1	3	5	4	3	1	2
567	2017	0	0	1	1	2	1	1	0	0	5	0	1	2	2	1	1	0	2
568	2017	0	1	2	3	3	1	1	1	0	7	1	1	1	2	1	1	0	0
569	2017	0	0	2	1	3	1	0	2	1	7	0	1	2	2	1	1	1	1
570	2017	0	1	2	3	3	1	0	0	1	7	0	1	1	3	3	2	1	0
571	2017	0	1	1	1	3	1	1	0	0	5	0	1	2	1	1	1	0	1
572	2017	0	0	0	0	2	1	0	1	1	7	1	1	1	1	1	1	1	0
573	2017	0	1	1	0	3	1	1	0	1	2	0	1	2	3	5	3	0	1
574	2017	0	1	1	1	2	1	1	0	1	7	0	1	1	1	4	3	1	0
575	2017	0	1	2	3	2	1	1	1	0	7	0	1	3	1	1	1	0	1
576	2017	1	1	3	1	1	1	0	1	0	0	0	0	1	3	4	3	1	2
577	2017	0	1	1	1	2	1	1	2	0	6	0	0	1	2	1	1	1	1
578	2017	0	1	2	1	2	1	0	1	1	7	0	1	0	2	4	3	1	2
579	2017	0	1	3	2	0	1	0	2	1	7	0	0	2	3	4	3	0	2
580	2017	0	1	2	1	2	1	1	2	0	7	0	1	0	2	2	1	1	0
581	2017	0	1	1	1	2	1	0	2	0	2	0	1	1	3	1	1	1	1
582	2017	0	0	2	1	1	1	0	2	1	1	0	0	3	5	6	5	1	0
583	2017	1	0	3	2	1	1	0	2	0	0	0	1	2	5	6	5	1	2
584	2017	1	1	3	2	1	1	0	2	0	0	0	0	3	3	5	4	1	2
585	2017	0	0	3	1	1	1	0	2	0	6	0	1	3	2	4	3	1	0
586	2017	0	0	2	1	1	1	0	1	0	5	1	1	3	3	4	4	1	2
587	2017	0	1	1	0	2	1	1	0	1	7	0	1	2	2	1	1	1	0
588	2017	0	1	3	1	1	1	0	1	1	6	0	0	2	2	2	2	0	2
589	2017	1	1	2	1	1	1	1	1	1	2	0	1	3	4	4	3	1	2
590	2017	1	1	2	3	2	1	1	2	1	0	1	1	2	3	3	1	1	2
591	2017	0	1	2	1	2	1	1	2	1	2	0	1	1	3	4	2	1	2
592	2017	0	1	1	1	2	1	1	2	0	7	1	0	1	2	1	1	1	0
593	2017	0	1	2	1	2	1	0	2	0	7	1	1	2	2	3	1	1	1
594	2017	1	1	3	1	3	1	1	0	0	7	0	0	2	2	5	1	1	2
595	2017	0	1	2	1	2	1	0	2	1	5	0	1	3	3	3	1	0	1
596	2017	1	1	1	1	2	0	1	2	0	0	0	1	2	1	4	2	1	0
597	2017	1	1	2	3	1	1	0	2	1	1	0	0	3	4	4	3	1	2
598	2017	0	1	2	1	1	1	0	2	1	7	0	0	1	2	1	1	0	2
599	2017	1	1	2	1	3	1	0	0	1	7	1	1	1	2	3	1	0	0
600	2017	1	1	2	1	3	1	1	1	0	7	0	1	2	3	4	3	1	2
601	2017	0	1	2	0	3	1	1	0	1	2	0	0	1	3	3	2	1	1
602	2017	1	1	1	1	1	1	0	2	1	0	0	0	3	3	4	3	1	2
603	2017	0	1	2	0	3	1	1	0	1	2	0	1	1	2	3	1	0	0
604	2017	1	1	3	2	2	1	0	1	1	0	0	0	1	3	2	2	0	2
605	2017	0	1	2	3	3	0	1	0	1	7	1	1	1	2	4	4	1	1
606	2017	0	1	1	1	2	1	1	1	1	7	0	1	1	3	2	1	0	1
607	2017	1	0	3	0	2	1	0	0	0	0	1	0	2	4	5	5	0	1
608	2017	0	1	1	3	3	1	1	1	0	0	0	0	1	3	4	3	1	1
609	2017	0	1	2	1	2	1	0	1	1	3	0	1	1	3	3	1	1	2
610	2017	0	1	2	1	3	1	1	0	0	7	0	1	1	2	4	2	1	1
611	2017	0	1	3	2	1	1	0	2	0	0	0	0	2	4	5	4	1	2
612	2017	0	1	2	1	2	1	1	0	1	0	0	0	1	2	2	3	1	2
613	2017	1	0	2	1	2	1	0	1	0	7	0	1	2	5	4	3	1	2
614	2017	0	1	3	2	0	1	0	2	0	0	0	0	2	3	4	3	0	2
615	2017	0	0	1	1	2	1	1	2	1	7	0	1	2	3	5	4	1	1
616	2017	0	0	2	1	3	1	1	0	1	0	0	1	1	3	4	2	0	2
617	2017	1	0	1	3	1	0	0	2	0	7	1	0	1	4	5	5	1	2
618	2017	0	0	2	3	3	1	0	2	1	7	0	1	1	4	4	4	0	1
619	2017	0	0	2	3	1	1	0	2	1	7	0	1	2	1	1	1	0	1
620	2017	0	0	2	0	2	1	1	2	1	3	0	1	2	2	4	3	1	0
621	2017	0	1	1	3	2	1	1	2	1	0	1	0	1	3	4	1	0	1
622	2017	0	1	3	1	1	1	0	1	0	7	0	0	1	3	4	3	1	2
623	2017	0	1	2	1	3	1	1	1	1	7	1	0	1	4	2	2	1	1
624	2017	0	1	3	3	3	1	0	0	1	3	0	1	3	2	1	1	0	0
625	2017	0	0	3	1	1	1	0	2	1	0	1	1	2	2	1	1	0	1
626	2017	0	0	2	1	2	1	1	1	1	7	0	0	2	2	1	1	1	1
627	2017	0	1	2	0	2	1	1	2	1	7	0	0	1	4	6	5	1	2
628	2017	0	1	3	2	1	1	0	1	1	0	0	0	1	2	1	1	0	2
629	2017	1	0	1	0	2	1	0	2	1	4	0	1	3	1	1	1	1	1
630	2017	1	0	2	0	1	1	0	2	1	6	1	1	1	3	1	1	0	2
631	2017	0	1	1	0	2	1	1	2	0	7	1	1	0	2	2	1	1	1
632	2017	1	0	2	3	2	1	1	2	0	0	0	1	1	2	1	1	0	0
633	2017	0	1	2	1	2	1	0	2	1	0	1	0	1	3	4	1	1	1
634	2017	0	0	3	0	1	1	0	2	1	0	0	1	1	2	4	3	1	2
635	2017	0	1	2	1	3	1	1	0	1	7	0	0	1	2	3	1	1	1
636	2017	1	1	2	3	2	1	0	1	1	4	1	0	2	5	5	5	1	2
637	2017	1	1	3	1	2	1	0	2	1	0	0	0	2	4	3	2	1	2
638	2017	0	0	3	2	0	1	0	1	0	0	0	0	1	4	1	1	0	2
639	2017	0	1	2	1	3	1	1	0	0	0	1	1	1	3	3	1	0	2
640	2017	0	1	3	0	2	1	0	1	1	0	1	1	1	2	5	3	1	1
641	2017	0	1	1	1	3	1	1	1	0	7	0	0	2	2	4	2	0	0
642	2017	0	1	2	1	2	1	0	2	1	7	1	1	2	3	5	2	1	1
643	2017	0	1	2	3	3	1	1	0	1	7	0	1	1	1	1	1	0	0
644	2017	0	1	2	3	3	1	1	2	1	7	0	1	2	2	3	2	1	1
645	2017	0	1	1	1	2	1	1	1	0	0	0	1	1	4	4	4	1	1
646	2017	1	1	1	1	2	1	0	2	0	0	1	1	1	3	4	3	1	2
647	2017	0	1	3	1	2	1	0	2	1	1	0	1	1	3	4	4	1	2
648	2017	0	0	2	1	2	1	1	2	1	1	0	1	1	2	4	3	0	0
649	2017	0	0	3	2	1	1	0	2	1	0	0	1	2	3	4	2	0	2
650	2017	0	1	3	2	1	1	0	2	0	0	0	0	3	2	4	3	0	2
651	2017	0	1	1	0	3	1	1	0	1	7	0	1	1	3	1	1	0	0
652	2017	0	1	2	1	2	1	0	1	1	7	0	1	2	2	4	4	1	1
653	2017	0	1	3	2	0	1	0	2	0	0	0	0	2	3	4	4	1	2
654	2017	0	1	3	1	0	1	0	2	1	0	0	1	1	4	4	4	1	2
655	2017	0	1	2	1	2	1	1	2	0	0	0	0	1	4	4	4	1	2
656	2017	0	1	1	1	2	1	1	2	0	7	0	1	1	4	5	4	1	0
657	2017	0	0	2	3	3	1	1	0	0	5	1	1	3	2	1	1	0	1
658	2017	0	1	2	1	2	1	1	1	1	7	0	0	1	2	3	2	1	2
659	2017	0	1	3	1	1	1	0	2	0	0	0	0	1	3	3	2	1	1
660	2017	0	0	3	1	1	1	0	2	0	0	0	1	2	4	5	5	1	2
661	2017	0	1	3	2	1	1	0	1	1	0	0	0	3	3	4	3	1	2
662	2017	0	0	1	1	2	1	1	1	1	1	1	1	1	2	3	2	0	1
663	2017	0	0	1	1	2	1	1	2	1	7	0	1	3	2	3	2	1	1
664	2017	0	0	1	1	3	1	1	0	1	0	0	1	1	1	1	1	1	0
665	2017	0	0	2	1	2	1	0	2	1	0	1	1	2	2	3	2	1	1
666	2017	1	1	3	2	0	1	0	1	1	0	0	0	2	3	4	4	1	2
667	2017	1	0	2	1	2	1	0	2	1	5	0	1	1	4	4	4	1	1
668	2017	0	1	3	2	1	1	0	2	1	6	0	1	3	3	4	3	1	2
669	2017	1	0	3	1	2	1	0	1	1	7	1	0	2	2	3	1	1	2
670	2017	1	1	3	2	1	1	0	1	1	0	0	0	1	2	4	4	1	2
671	2017	1	1	3	0	1	1	0	2	1	0	0	0	1	3	4	3	1	2
672	2017	1	0	1	0	2	1	0	0	1	7	1	0	1	3	3	1	0	2
673	2017	0	1	3	1	1	1	0	2	1	0	0	0	2	2	1	1	0	2
674	2017	0	0	2	1	1	1	1	2	0	0	0	1	3	2	1	1	1	2
675	2017	1	1	2	1	3	1	0	2	1	5	0	1	2	2	1	1	0	2
676	2017	0	1	2	1	2	1	0	2	1	7	1	1	3	2	4	2	0	2
677	2017	0	1	0	0	2	1	1	1	1	6	1	1	1	3	3	1	1	2
678	2017	1	1	2	1	2	1	0	1	1	7	1	0	2	4	3	3	1	2
679	2017	0	0	3	0	1	1	0	1	1	0	0	1	2	3	3	3	1	2
680	2017	1	1	3	1	1	1	0	1	1	0	0	1	2	3	4	3	1	2
681	2017	0	1	3	2	1	1	0	2	0	0	0	0	2	5	6	5	1	2
682	2017	0	0	2	1	2	1	0	1	1	4	0	1	2	2	1	1	1	2
683	2017	0	1	3	0	1	1	0	1	1	7	0	1	2	2	1	1	0	0
684	2017	1	1	2	3	2	1	0	1	0	7	1	0	1	5	2	1	1	1
685	2017	1	0	1	1	2	1	1	1	1	5	0	0	2	5	4	5	1	2
686	2017	0	0	2	1	2	1	1	2	1	6	1	1	2	2	4	2	1	1
687	2017	1	1	3	1	1	1	0	1	1	0	0	0	1	3	4	4	1	1
688	2017	0	1	1	1	1	1	0	2	0	1	0	0	3	2	4	4	1	2
689	2017	0	1	1	0	2	1	1	1	1	7	0	1	1	2	4	3	1	1
690	2017	1	0	3	2	1	1	0	1	1	0	0	0	1	2	1	1	0	1
691	2017	1	1	3	1	2	1	0	2	0	4	0	1	2	2	4	4	0	2
692	2017	1	1	1	3	2	1	1	2	1	7	1	0	2	3	5	5	1	2
693	2017	0	1	1	1	2	1	1	2	1	5	0	1	2	3	5	4	1	1
694	2017	1	1	2	2	2	1	0	2	1	2	1	0	2	4	4	4	1	2
695	2017	0	1	1	1	2	1	1	2	0	0	1	0	1	3	5	4	1	1
696	2017	0	1	1	0	2	1	1	1	1	4	0	1	3	2	5	1	1	1
697	2017	0	1	2	1	2	1	0	2	1	7	0	1	2	2	3	2	0	0
698	2017	1	1	3	2	1	1	0	2	1	0	1	0	2	5	6	5	1	2
699	2017	0	1	2	1	2	1	1	1	1	5	1	1	3	3	5	4	1	1
700	2017	1	1	2	3	2	1	0	2	1	7	0	1	2	3	5	4	1	1
701	2017	0	1	3	1	1	1	0	2	1	7	0	0	2	2	5	4	1	2
702	2017	0	1	2	1	2	1	1	2	1	7	0	0	1	3	3	1	1	2
703	2017	0	1	2	1	2	1	0	2	1	2	0	1	1	3	1	1	0	2
704	2017	0	0	2	1	2	1	1	2	1	7	0	1	2	2	1	1	0	2
705	2017	0	1	2	1	3	1	1	1	1	2	0	1	2	2	2	1	1	1
706	2017	0	1	2	1	3	1	1	0	1	7	0	1	1	2	4	2	1	2
707	2017	0	1	1	3	2	1	0	2	0	4	1	1	1	2	4	2	1	2
708	2017	0	0	1	1	3	1	1	0	1	3	0	1	2	2	3	2	0	1
709	2017	1	1	3	1	2	1	0	1	1	0	0	1	2	3	4	3	0	2
710	2017	0	1	1	1	2	1	1	2	1	5	0	0	3	2	3	2	1	1
711	2017	0	1	2	1	2	1	1	0	1	4	1	1	1	2	1	1	1	1
712	2017	0	1	1	0	3	1	1	1	1	2	1	1	1	2	1	1	1	0
713	2017	1	1	2	1	2	1	0	2	1	0	1	1	2	3	5	5	1	1
714	2017	0	1	1	3	2	1	1	2	1	5	1	1	1	4	5	4	1	1
715	2017	0	1	1	1	2	1	1	2	0	2	1	0	1	3	5	5	1	0
716	2017	1	1	2	2	1	1	1	2	1	5	0	0	3	3	4	4	0	2
717	2017	0	1	2	1	3	1	1	0	1	1	0	1	1	2	4	3	0	2
718	2017	0	1	1	1	2	1	0	2	1	7	0	1	2	1	1	1	0	0
719	2017	0	1	3	1	1	1	0	1	0	0	0	0	2	4	4	3	1	1
720	2017	0	1	3	1	0	1	0	2	0	0	0	0	3	3	4	4	1	2
721	2017	1	1	2	3	2	1	0	1	1	7	1	0	1	4	3	3	1	2
722	2017	0	1	2	3	3	1	1	0	1	5	0	0	1	1	1	1	0	2
723	2017	0	0	3	1	1	1	0	0	1	0	0	1	1	3	5	4	0	2
724	2017	1	1	3	1	2	1	0	2	1	7	0	1	1	3	4	3	1	2
725	2017	0	0	3	1	1	1	0	2	1	0	0	1	2	3	6	4	1	2
726	2017	1	0	1	3	2	1	1	2	1	0	1	1	0	3	4	3	0	2
727	2017	0	1	2	1	2	1	0	2	1	6	0	1	1	3	2	2	1	1
728	2017	1	0	1	1	2	1	1	0	0	0	0	1	1	3	3	2	1	2
729	2017	0	1	1	0	2	1	0	2	1	3	0	1	2	4	3	2	0	0
730	2017	0	0	2	1	3	1	1	0	1	3	0	1	1	3	3	3	1	2
731	2017	0	1	1	1	0	1	0	2	1	7	0	0	2	3	4	3	1	1
732	2017	0	1	0	0	2	1	1	1	0	7	1	0	0	4	4	3	0	1
733	2017	0	1	2	1	2	0	0	2	1	3	0	1	2	2	1	1	0	1
734	2017	0	1	3	2	0	1	0	2	0	0	0	0	2	4	4	3	1	2
735	2017	0	1	3	1	2	1	0	2	1	3	0	0	2	3	4	3	1	2
736	2017	0	0	2	1	2	1	0	2	1	7	0	1	2	4	5	4	1	2
737	2017	0	0	2	0	2	1	1	2	1	0	0	0	1	3	3	2	1	1
738	2017	0	1	1	0	3	1	0	1	1	5	0	1	2	2	4	1	0	1
739	2017	0	1	3	2	1	1	0	2	0	0	0	0	1	4	4	2	1	2
740	2017	1	1	2	2	1	1	0	2	1	5	0	1	3	2	1	1	0	2
741	2017	0	1	2	1	3	1	1	0	1	0	0	1	1	1	4	2	1	0
742	2017	0	0	3	1	3	1	0	1	1	0	1	1	1	2	1	1	0	2
743	2017	0	1	2	1	2	1	1	1	0	0	1	1	2	2	3	1	1	2
744	2017	0	0	1	1	2	0	1	2	1	0	0	0	1	3	3	2	1	0
745	2017	0	1	1	0	3	1	0	0	0	5	0	1	1	2	4	4	1	0
746	2017	0	1	1	1	2	0	1	1	0	5	0	0	2	3	4	3	1	1
747	2017	1	1	3	1	0	1	0	1	0	0	0	0	1	4	4	3	1	2
748	2017	1	0	1	1	2	1	1	1	1	0	0	1	2	3	4	3	0	2
749	2017	0	1	1	1	2	1	0	2	1	0	1	1	1	2	3	2	1	0
750	2017	0	1	1	1	2	1	1	2	1	5	1	1	3	2	1	1	0	0
751	2017	0	1	2	3	3	1	1	0	1	0	0	1	2	2	3	2	1	2
752	2017	0	1	1	1	2	1	1	1	1	0	0	1	1	2	3	2	1	0
753	2017	0	1	1	1	3	1	1	0	1	7	1	1	1	1	3	1	1	2
754	2017	1	1	3	2	1	1	0	2	0	0	0	0	3	3	4	3	1	2
755	2017	1	1	1	1	3	0	1	2	1	5	0	0	3	3	3	2	0	2
756	2017	0	0	2	1	0	1	0	2	1	7	0	1	2	4	3	2	1	2
757	2017	0	1	3	2	1	1	0	1	1	0	0	0	2	3	3	2	0	2
758	2017	0	1	3	3	1	1	0	0	1	5	0	0	3	2	4	4	1	2
759	2017	0	0	2	1	2	1	1	1	1	0	0	1	2	3	1	1	0	2
760	2017	0	1	3	1	1	1	0	2	1	0	0	1	2	4	4	3	1	2
761	2017	0	1	1	3	0	1	0	1	1	6	0	1	1	2	1	1	1	1
762	2017	1	1	1	1	2	1	0	1	0	0	0	0	2	5	5	4	1	2
763	2017	0	1	1	0	2	1	0	2	1	5	0	0	2	2	1	1	0	0
764	2017	0	0	1	1	1	1	1	2	1	0	1	1	1	3	2	2	0	2
765	2017	1	1	3	2	0	1	0	2	0	0	0	0	1	3	5	4	1	2
766	2017	0	1	2	0	0	1	0	2	0	0	0	1	3	2	3	2	1	0
767	2017	0	0	1	1	2	1	1	2	0	0	1	1	3	2	4	3	0	1
768	2017	1	1	2	3	2	1	0	2	0	0	1	0	1	3	5	4	1	2
769	2017	0	1	1	1	2	1	0	2	1	0	0	1	2	2	5	4	1	0
770	2017	0	0	2	1	2	1	1	2	1	0	0	1	1	4	3	2	0	2
771	2017	0	0	3	2	0	1	0	2	0	0	1	1	1	3	3	2	1	2
772	2017	0	1	1	1	1	0	0	2	0	5	0	0	1	2	4	2	1	1
773	2017	0	1	0	0	1	1	0	2	0	5	1	1	1	3	4	2	1	1
774	2017	0	1	3	1	0	1	0	2	0	0	0	0	2	3	2	2	1	2
775	2017	0	1	3	2	0	1	0	2	0	0	0	0	2	3	3	2	1	1
776	2017	0	1	2	3	1	1	1	2	0	5	1	0	1	3	3	3	1	2
777	2017	0	1	1	0	3	1	1	0	0	0	0	0	1	2	3	4	1	0
778	2017	0	0	1	0	2	1	1	2	1	0	0	1	2	2	3	4	1	1
779	2017	0	1	1	1	3	1	1	0	1	0	0	1	1	1	2	2	0	0
780	2017	1	1	2	1	2	1	0	2	0	0	0	1	1	5	5	5	1	2
781	2017	0	1	2	1	2	1	1	2	0	5	1	0	1	1	5	4	1	2
782	2017	0	1	1	0	2	1	0	2	0	5	1	1	1	2	3	1	1	0
783	2017	0	1	2	1	3	1	0	1	1	0	0	1	1	1	3	2	1	1
784	2017	0	1	1	2	2	1	1	1	1	5	0	1	1	2	3	1	1	0
785	2017	1	0	1	0	3	1	1	2	0	7	1	1	1	2	4	2	1	1
786	2017	0	1	2	1	2	1	1	2	0	6	0	0	1	2	2	2	1	2
787	2017	1	1	1	0	3	1	1	2	1	0	0	1	1	1	4	2	1	0
788	2017	0	1	0	0	3	1	0	2	1	0	0	1	1	1	3	1	0	1
789	2017	1	1	2	2	2	1	0	2	0	0	0	0	2	5	5	5	1	2
790	2017	0	0	2	3	2	0	1	2	0	5	1	1	2	3	3	2	1	1
791	2017	0	1	2	1	2	1	1	0	1	3	0	1	1	2	4	2	0	2
792	2017	0	0	1	1	2	0	1	2	1	0	0	0	2	1	1	1	0	0
793	2017	1	1	2	1	2	1	0	0	1	0	0	1	2	3	5	5	1	2
794	2017	0	0	3	1	1	1	0	2	0	0	0	0	3	3	5	4	1	2
795	2017	0	0	2	1	3	1	1	0	1	5	0	0	1	2	4	1	0	1
796	2017	0	1	2	1	2	1	1	2	1	0	1	0	2	3	3	2	1	2
797	2017	0	1	1	1	1	0	0	2	0	5	0	0	1	4	5	4	1	2
798	2017	0	1	1	0	3	1	0	0	1	4	0	1	1	2	3	2	1	1
799	2017	0	0	3	2	0	1	0	2	0	0	0	0	3	2	3	2	1	1
800	2017	0	1	1	1	2	1	1	1	1	0	1	1	1	2	2	2	1	0
801	2017	1	0	1	0	1	1	0	2	1	6	0	1	2	3	3	2	1	2
802	2017	0	1	2	1	2	1	0	2	1	5	0	1	2	3	5	5	1	2
803	2017	0	0	1	1	3	1	1	0	0	5	0	1	1	3	2	2	1	2
804	2017	0	1	2	3	2	1	0	1	1	5	0	1	1	2	1	1	0	1
805	2017	0	1	2	3	2	1	0	2	1	5	1	0	3	3	4	3	1	2
806	2017	0	1	2	1	2	1	1	2	1	5	0	1	2	2	3	3	1	1
807	2017	1	0	1	1	0	1	0	2	0	0	0	0	3	4	6	4	1	2
808	2017	0	1	3	1	0	1	0	2	0	0	0	0	3	5	4	4	1	2
809	2017	0	1	3	1	1	1	0	2	0	0	0	0	1	3	3	1	0	2
810	2017	0	1	0	0	2	1	1	1	0	0	1	1	1	2	3	1	1	2
811	2017	0	1	3	1	2	1	0	2	0	0	0	1	3	3	1	1	0	1
812	2017	1	1	2	3	1	1	1	2	0	0	0	0	2	2	4	2	1	2
813	2017	0	0	1	1	1	1	1	2	0	0	0	1	3	2	3	1	0	2
814	2017	0	1	1	1	2	0	1	2	1	5	0	0	3	3	3	2	1	1
815	2017	1	1	3	2	0	1	0	1	1	0	0	0	1	3	3	2	1	2
816	2017	0	1	2	1	1	1	0	1	1	4	1	1	3	2	3	2	1	2
817	2017	1	1	2	1	1	1	0	1	1	0	1	0	2	4	4	3	1	2
818	2017	1	1	1	1	3	1	1	1	0	0	1	0	1	3	4	3	0	1
819	2017	1	1	2	2	1	1	0	2	0	0	0	0	3	3	1	1	1	2
820	2017	1	0	1	0	2	1	0	1	1	0	0	1	1	3	4	3	1	1
821	2017	1	0	3	2	1	1	0	2	0	0	0	0	3	3	3	3	1	2
822	2017	0	0	2	0	1	1	1	2	0	0	0	1	2	2	1	1	1	1
823	2017	0	1	3	1	0	1	0	2	0	0	0	0	2	3	3	2	1	2
824	2017	0	1	3	1	0	1	0	2	1	5	0	1	2	2	1	1	1	2
825	2017	0	0	3	1	0	1	0	2	1	0	0	1	2	3	1	1	1	1
826	2017	0	0	2	1	2	1	1	2	0	5	1	1	2	2	2	2	1	2
827	2017	0	1	2	1	2	1	1	1	1	0	0	1	1	3	4	2	0	2
828	2017	0	0	2	2	1	1	0	2	1	5	0	1	3	4	4	3	1	2
829	2017	0	1	2	1	2	1	1	2	0	5	0	0	1	2	3	2	1	2
830	2017	0	1	3	2	0	1	0	1	0	0	0	0	1	4	5	4	1	2
831	2017	0	1	2	1	0	1	0	2	0	4	0	0	2	4	5	4	1	2
832	2017	0	1	1	1	1	1	0	2	0	0	0	1	1	2	1	1	0	0
833	2017	1	1	2	1	1	1	0	2	0	0	0	0	2	3	3	2	1	2
834	2017	0	1	1	0	2	1	1	2	1	0	0	1	1	3	3	1	1	1
835	2017	0	1	3	1	0	1	0	2	0	0	0	1	1	3	3	2	0	2
836	2017	1	1	2	1	2	1	0	2	0	0	0	1	2	2	3	2	0	1
837	2017	0	1	2	1	2	1	1	2	0	0	0	0	3	3	3	2	1	2
838	2017	1	0	1	0	2	1	1	2	1	0	1	1	2	3	4	4	0	2
839	2017	0	1	3	2	0	1	0	2	0	0	0	0	2	3	4	3	1	2
840	2017	0	1	1	0	2	1	0	2	0	0	0	0	1	1	4	3	1	1
841	2017	0	1	3	2	0	1	0	2	0	0	0	0	1	3	1	1	0	0
842	2017	0	0	1	0	1	1	0	1	1	3	0	1	1	2	3	1	1	1
843	2017	1	0	2	1	2	1	1	2	0	0	0	1	2	3	2	2	0	1
844	2017	0	1	1	1	2	1	1	2	0	0	1	1	1	2	2	1	1	0
845	2017	0	1	2	1	1	1	0	2	0	0	0	0	3	3	4	4	1	1
846	2017	1	1	2	1	1	1	0	2	0	0	1	1	1	4	4	5	1	2
847	2017	0	0	3	2	1	1	0	2	0	0	0	0	2	4	4	5	1	2
848	2017	0	1	2	3	2	0	0	2	1	7	0	0	2	3	3	2	1	1
849	2017	0	1	1	1	2	1	1	2	1	7	0	1	1	1	4	2	1	2
850	2017	0	1	1	1	3	1	1	0	1	7	0	0	1	3	4	3	1	0
851	2017	0	0	1	0	1	1	1	1	0	7	1	0	1	3	4	4	0	1
852	2017	0	0	3	1	0	1	0	2	1	0	0	1	2	2	1	1	0	1
853	2017	0	1	2	1	1	1	0	2	0	0	1	0	1	4	6	4	1	2
854	2017	0	0	2	1	3	1	1	1	0	0	0	1	2	2	3	1	1	2
855	2017	0	1	2	1	1	1	0	2	0	5	0	0	2	3	3	2	1	2
856	2017	0	0	2	1	2	1	0	1	0	0	1	1	3	2	3	1	1	2
857	2017	0	1	1	1	0	1	0	2	0	0	1	1	3	4	5	5	1	2
858	2017	0	1	2	0	1	1	1	2	1	7	0	0	3	3	5	3	1	2
859	2017	1	0	3	1	1	1	0	2	1	0	0	0	1	3	1	1	0	1
860	2017	0	0	2	0	1	1	0	2	0	5	1	1	2	3	4	4	1	2
861	2017	0	0	3	1	0	1	0	1	1	0	0	1	1	2	1	1	1	2
862	2017	1	1	2	1	1	1	0	1	0	0	0	1	2	4	5	4	1	2
863	2017	0	1	2	1	2	1	1	2	1	2	0	0	1	3	5	4	1	2
864	2017	0	1	2	1	0	0	0	2	1	0	0	0	3	4	4	3	1	1
865	2017	0	1	1	3	2	1	0	2	1	7	0	1	3	2	2	2	1	1
866	2017	0	1	2	1	2	1	1	1	0	0	1	0	2	3	4	3	1	1
867	2017	0	1	1	3	2	1	1	2	0	6	1	0	0	2	1	1	1	0
868	2017	0	1	1	1	1	0	0	1	0	7	0	0	1	2	1	1	1	0
869	2017	0	0	1	0	1	1	1	2	1	7	1	0	1	2	1	1	0	1
870	2017	0	1	1	3	2	1	1	2	0	0	0	1	3	2	4	3	1	0
871	2017	0	0	3	2	1	1	0	1	1	0	0	1	2	3	2	1	0	1
872	2017	0	1	2	2	2	1	0	2	0	5	0	0	3	3	4	2	1	2
873	2017	0	1	3	1	2	1	1	2	1	7	0	1	1	2	3	1	0	1
874	2017	0	1	1	1	2	0	0	2	1	7	1	0	1	3	1	1	1	1
875	2017	0	1	2	1	1	1	0	2	1	7	0	1	1	3	4	2	1	0
876	2017	0	0	1	1	2	1	1	1	1	0	0	1	3	4	5	1	1	2
877	2017	0	0	1	0	2	1	1	2	0	7	1	1	1	2	3	3	1	1
878	2017	1	1	3	1	0	1	0	2	0	0	0	0	3	4	4	3	1	2
879	2017	0	0	3	1	1	1	0	1	1	0	0	0	2	3	4	2	1	2
880	2017	1	1	3	1	1	1	0	2	1	5	0	0	2	4	5	5	1	2
881	2017	0	0	1	1	2	1	1	1	1	7	0	1	2	2	4	3	1	0
882	2017	0	0	2	1	2	0	1	1	0	7	1	0	3	2	3	1	1	1
883	2017	0	0	2	1	0	1	0	2	1	7	0	0	3	4	5	4	1	2
884	2017	0	0	2	1	2	1	1	2	1	7	0	1	2	2	1	1	0	0
885	2017	0	0	3	1	0	1	0	2	1	0	0	0	2	2	1	1	0	2
886	2017	0	1	3	1	1	1	0	2	0	7	0	0	2	4	3	2	1	2
887	2017	0	0	2	1	2	0	0	2	1	7	0	0	2	3	3	2	1	2
888	2017	1	0	2	0	1	1	1	2	0	7	1	1	2	3	5	4	1	1
889	2017	1	1	1	1	1	1	0	1	1	7	1	0	1	2	3	1	1	0
890	2017	1	1	2	1	0	1	0	2	1	7	0	0	3	5	3	2	1	2
891	2017	0	1	3	3	2	1	0	1	1	3	0	1	2	1	1	1	1	0
892	2017	1	1	1	1	2	1	0	2	0	0	0	0	3	5	3	4	0	2
893	2017	0	0	3	0	0	1	0	1	1	7	0	1	1	4	4	3	1	2
894	2017	0	0	1	1	2	1	1	0	1	7	0	1	1	2	1	1	1	1
895	2017	0	1	3	1	2	1	1	0	1	3	0	1	1	2	1	1	1	2
896	2017	0	1	3	2	1	1	0	0	1	2	0	1	0	2	4	3	1	2
897	2017	0	1	2	1	2	1	1	1	1	7	0	0	3	2	1	1	0	1
898	2017	0	1	2	0	3	1	1	1	1	2	1	1	1	2	1	1	0	1
899	2017	1	0	2	0	3	1	0	0	1	7	0	1	2	3	4	3	1	2
900	2017	0	1	3	2	0	1	0	0	0	0	0	0	3	4	5	4	1	2
901	2017	0	1	1	0	3	1	1	0	1	1	0	1	1	2	4	3	1	0
902	2017	1	1	3	2	3	1	0	1	0	0	1	0	2	1	1	1	0	0
903	2017	0	1	2	3	2	0	1	2	0	5	1	1	1	1	1	1	0	0
904	2017	0	1	3	2	1	1	0	2	0	0	0	0	1	2	4	2	1	2
905	2017	0	1	2	3	3	0	1	2	0	5	0	1	2	2	4	3	1	2
906	2017	0	1	2	1	3	1	1	0	1	7	0	1	1	3	1	1	0	2
907	2017	0	0	3	1	3	1	0	0	1	0	0	1	1	2	2	1	1	1
908	2017	0	1	3	2	0	1	0	1	0	0	0	0	3	3	1	1	0	2
909	2017	0	1	2	1	3	1	1	0	1	4	0	1	1	2	1	1	0	0
910	2017	0	0	1	3	2	1	1	1	1	4	0	1	1	4	1	1	0	2
911	2017	0	1	3	1	0	1	0	1	0	0	0	0	3	4	3	1	0	2
912	2017	0	0	3	1	3	1	1	0	1	0	0	1	1	1	3	1	0	1
913	2017	1	1	2	0	1	1	0	2	0	5	0	0	2	4	5	4	1	2
914	2017	0	0	2	3	2	1	0	2	1	5	0	1	2	3	3	1	0	1
915	2017	0	1	2	1	2	1	0	2	0	0	1	0	2	4	5	4	1	2
916	2017	0	0	1	0	3	1	1	0	1	3	0	1	2	2	3	3	1	1
917	2017	0	1	1	0	3	0	1	1	0	3	0	0	3	2	3	2	1	1
918	2017	0	0	3	1	1	1	0	1	1	4	0	1	2	3	1	1	1	2
919	2017	0	1	1	1	2	1	1	1	1	5	0	0	2	2	1	1	1	1
920	2017	0	1	2	1	2	1	0	1	1	5	0	0	2	2	4	3	1	1
921	2017	0	0	2	1	2	1	1	1	1	3	0	1	2	3	3	2	0	2
922	2017	0	1	3	1	1	1	0	2	1	1	0	1	2	2	1	1	1	2
923	2017	0	1	1	0	2	0	1	2	1	7	0	1	3	3	4	3	1	2
924	2017	1	1	3	2	1	1	0	0	0	0	0	1	1	4	5	4	1	2
925	2017	0	1	2	1	2	1	0	2	1	4	0	0	2	3	3	3	1	2
926	2017	1	1	2	1	2	1	0	1	1	6	0	1	2	3	5	4	1	2
927	2017	0	1	2	2	1	1	0	1	1	1	0	1	2	2	1	1	1	1
928	2017	0	1	2	3	3	1	0	1	1	1	0	1	2	2	4	3	0	2
929	2017	0	1	1	1	2	1	1	2	1	5	0	1	1	2	1	1	0	0
930	2017	1	1	3	2	0	1	0	1	0	0	0	1	2	4	5	4	1	2
931	2017	0	1	1	0	2	1	1	2	0	0	0	1	0	3	1	2	1	2
932	2017	0	1	1	1	3	1	1	1	1	7	1	1	1	2	3	2	0	1
933	2017	0	1	3	1	1	1	0	1	0	0	0	1	3	2	2	2	1	2
934	2017	0	1	1	0	2	1	1	0	1	0	1	1	1	2	1	1	1	1
935	2017	0	1	2	1	2	1	1	2	1	3	0	0	1	3	1	1	0	1
936	2017	0	0	2	1	2	1	1	0	1	7	0	1	1	2	3	2	0	0
937	2017	0	0	2	1	0	1	0	1	0	0	0	1	2	4	4	3	1	2
938	2017	0	0	2	1	2	1	1	1	1	7	0	1	2	3	3	1	1	2
939	2017	0	1	1	1	3	1	1	1	1	5	0	1	1	2	3	1	1	1
940	2017	1	1	2	1	2	1	0	0	0	3	0	1	2	4	5	4	0	2
941	2017	1	0	3	2	0	1	0	2	0	0	0	0	3	2	1	1	1	2
942	2017	1	1	3	1	0	1	0	2	0	0	0	0	2	4	5	4	1	2
943	2017	0	1	1	0	2	1	1	0	1	7	0	1	1	3	3	1	1	1
944	2017	0	1	3	2	0	1	0	2	1	0	0	0	1	3	5	4	1	2
945	2017	0	0	2	3	3	1	1	0	1	7	0	1	2	1	2	1	1	1
946	2017	0	0	1	0	3	1	1	0	1	0	0	0	1	2	1	1	1	1
947	2017	0	1	1	1	2	0	0	2	0	0	0	0	1	3	4	3	1	2
948	2017	0	1	1	0	2	1	0	2	1	7	0	0	1	2	6	2	1	2
949	2017	0	0	1	3	2	1	1	2	1	7	0	1	2	2	4	4	1	2
950	2017	1	1	3	1	2	1	0	2	1	0	1	0	3	5	5	4	1	2
951	2017	1	1	3	1	1	1	0	2	1	0	0	1	2	3	4	3	1	2
952	2017	0	1	2	1	2	1	1	2	1	0	0	0	1	2	1	1	1	2
953	2017	0	1	1	0	3	1	1	1	1	2	1	1	1	3	3	2	1	1
954	2017	0	1	1	3	2	1	1	1	1	6	0	1	1	2	3	2	1	2
955	2017	1	1	2	1	2	1	0	1	1	0	0	0	3	4	5	5	1	2
956	2017	0	1	1	0	3	1	1	0	1	0	0	1	1	1	2	1	1	0
957	2017	0	0	1	1	2	1	1	1	0	7	0	1	2	3	4	2	1	0
958	2017	0	1	3	2	0	1	0	1	1	0	0	0	3	3	6	5	1	2
959	2017	1	0	3	1	2	1	0	1	1	0	0	1	1	4	5	4	1	1
960	2017	0	0	2	0	1	1	0	1	1	7	0	0	2	3	1	1	0	2
961	2017	0	1	3	2	0	1	0	2	1	0	0	1	3	2	1	1	0	2
962	2017	1	1	3	3	1	1	0	1	0	3	0	1	2	4	1	1	0	2
963	2017	1	0	1	0	2	1	0	2	1	7	1	1	1	3	4	3	0	1
964	2017	0	0	1	1	1	1	1	2	1	5	0	1	1	1	1	1	1	0
965	2017	1	1	2	3	1	1	1	2	1	5	0	1	2	2	5	4	1	1
966	2017	0	1	1	0	2	1	0	2	0	7	0	1	1	3	4	3	1	2
967	2017	0	1	1	0	2	1	1	2	0	0	1	0	1	5	6	5	1	2
968	2017	1	1	3	1	0	1	0	2	0	2	0	0	2	3	5	3	1	2
969	2017	1	1	3	2	0	1	0	2	1	0	0	1	2	2	3	2	1	2
970	2017	0	0	1	1	2	1	1	2	1	7	0	1	1	2	2	1	1	1
971	2017	0	1	3	2	2	1	0	2	1	0	0	0	3	1	2	1	1	2
972	2017	1	1	2	1	1	1	0	1	0	5	1	0	1	4	4	3	1	2
973	2017	1	1	3	1	1	1	0	2	0	0	0	0	3	3	5	4	1	2
974	2017	1	1	3	1	1	1	0	1	0	0	0	0	1	4	5	4	1	2
975	2017	0	1	2	3	2	1	1	1	0	7	0	0	3	2	5	4	1	2
976	2017	0	0	3	1	3	1	0	1	1	7	0	1	2	2	3	1	1	2
977	2017	0	0	1	3	2	0	1	1	1	6	1	1	3	3	1	1	1	2
978	2017	1	1	3	1	1	1	0	1	0	0	0	0	3	4	4	5	0	2
979	2017	0	1	0	0	3	1	1	0	1	7	1	1	1	4	3	1	1	2
980	2017	0	1	1	1	2	1	1	1	1	7	0	0	1	2	1	1	1	1
981	2017	1	1	1	0	2	1	0	1	0	0	0	1	1	4	4	3	1	2
982	2017	0	1	2	1	2	1	0	2	1	2	1	1	1	2	4	2	1	1
983	2017	0	0	1	1	3	1	1	0	1	3	0	1	2	2	3	2	1	1
984	2017	0	1	2	1	2	1	0	2	1	7	0	0	2	3	2	2	1	2
985	2017	0	1	3	2	1	1	0	2	0	0	0	1	3	4	4	3	1	2
986	2017	0	1	0	0	2	1	0	1	1	3	1	1	1	3	4	2	1	2
987	2017	1	0	2	1	2	1	0	1	1	1	0	1	1	3	4	2	1	2
988	2017	1	0	2	1	3	1	0	0	1	4	1	1	1	3	1	1	0	2
989	2017	0	1	1	1	2	1	1	1	0	0	0	1	2	3	5	3	1	1
990	2017	0	0	3	1	0	1	0	1	1	4	0	0	2	3	5	1	1	2
991	2017	0	1	1	0	2	1	1	2	0	0	0	0	3	4	2	2	1	1
992	2017	0	1	2	1	2	1	0	2	0	7	0	1	3	3	5	4	1	2
993	2017	0	1	1	0	2	1	1	2	1	1	1	1	3	3	4	2	1	2
994	2017	0	1	2	0	2	1	1	1	1	5	1	1	3	2	1	1	0	0
995	2017	0	0	2	1	0	1	1	2	0	0	1	1	1	3	4	3	1	2
996	2017	0	1	3	1	2	1	0	1	1	4	0	1	1	3	4	3	1	2
997	2017	0	1	3	1	2	1	0	1	0	0	0	1	2	2	2	2	0	0
998	2017	0	1	2	1	2	1	1	2	1	0	1	1	2	2	3	2	1	2
999	2017	0	1	3	1	1	1	0	2	1	0	0	0	2	4	1	1	1	1
1000	2017	0	1	3	1	2	1	0	1	1	5	0	0	1	3	4	3	1	2
1001	2017	0	1	2	1	3	1	1	1	1	1	0	1	1	3	3	2	0	2
1002	2017	0	1	2	3	2	1	1	1	1	0	0	1	2	4	3	3	1	1
1003	2017	0	1	1	1	3	1	1	0	0	0	0	1	1	2	1	1	0	0
1004	2017	0	0	3	2	0	1	0	1	1	0	0	0	2	3	1	1	1	1
1005	2017	1	0	1	0	2	1	0	1	1	6	0	0	2	4	3	2	1	2
1006	2017	0	0	3	1	2	1	0	0	1	0	0	1	1	3	1	1	0	2
1007	2017	1	1	3	0	1	1	0	0	1	0	0	0	2	3	4	3	1	2
1008	2017	1	1	2	3	2	1	1	2	0	3	0	1	1	3	4	3	1	2
1009	2017	0	0	2	1	0	0	1	2	1	5	1	0	2	2	1	1	1	1
1010	2017	0	1	0	0	2	1	0	2	0	4	0	1	1	2	3	2	1	0
1011	2017	0	0	0	0	2	0	0	1	0	1	0	0	2	2	1	1	1	0
1012	2017	0	1	1	1	2	1	0	1	1	5	0	1	3	2	1	1	1	1
1013	2017	0	1	3	1	2	1	0	0	1	0	0	1	1	2	1	1	0	2
1014	2017	1	1	1	0	2	0	0	2	1	3	0	1	1	3	2	1	1	1
1015	2017	0	1	2	0	3	1	1	1	1	4	0	0	1	4	2	1	1	1
1016	2017	1	1	1	0	2	1	0	2	1	4	0	1	2	2	1	1	0	2
1017	2017	0	1	2	1	2	0	1	2	1	5	0	1	3	2	1	1	0	1
1018	2017	0	1	2	1	2	1	0	2	1	5	0	0	3	3	1	1	0	1
1019	2017	1	1	1	0	2	1	0	2	0	4	0	1	1	3	6	4	0	2
1020	2017	0	1	3	1	2	1	0	1	1	0	0	1	1	2	6	4	1	2
1021	2017	0	0	1	1	1	1	1	1	0	0	0	1	2	2	4	3	1	1
1022	2017	1	0	1	0	2	1	0	1	1	7	1	1	1	5	5	4	1	2
1023	2017	0	1	2	0	2	1	1	2	1	1	0	1	3	2	2	2	1	1
1024	2017	0	0	2	1	2	1	1	2	1	2	0	1	3	2	1	1	0	1
1025	2017	1	1	3	1	1	1	0	2	0	0	1	0	2	2	5	4	1	2
1026	2017	0	1	3	1	1	1	0	2	1	3	0	1	1	4	5	5	0	2
1027	2017	0	0	3	3	2	1	0	1	1	0	0	1	2	2	4	2	0	2
1028	2017	0	0	3	0	1	1	0	2	1	6	0	1	1	1	1	1	0	1
1029	2017	0	0	2	3	3	1	1	0	1	7	1	1	1	2	1	1	0	1
1030	2017	0	1	2	0	3	1	1	0	1	7	0	1	1	2	4	3	1	1
1031	2017	1	1	2	0	2	1	0	1	1	7	1	1	1	2	1	1	0	1
1032	2017	0	1	3	1	0	1	0	2	1	0	0	0	3	2	1	1	0	0
1033	2017	0	0	3	1	1	1	0	1	1	0	0	0	2	3	1	1	0	2
1034	2017	0	0	1	1	2	1	1	0	1	7	0	0	1	1	1	1	0	0
1035	2017	1	1	3	1	2	1	0	2	1	6	0	0	1	3	6	5	1	2
1036	2017	0	1	2	1	1	1	1	1	0	7	0	1	2	2	1	1	0	1
1037	2017	0	0	3	0	2	1	0	2	1	2	0	0	3	3	1	1	0	1
1038	2017	1	0	3	0	1	1	0	2	1	5	0	0	2	3	4	3	1	2
1039	2017	0	1	3	2	2	1	0	2	0	7	0	1	1	3	2	2	0	2
1040	2017	0	1	3	2	0	1	0	2	0	0	0	0	3	4	4	3	1	2
1041	2017	1	1	2	1	1	1	0	2	0	7	0	1	2	2	1	1	1	2
1042	2017	1	1	2	1	0	0	0	2	0	4	0	0	3	3	1	1	1	1
1043	2017	1	1	3	2	1	1	1	2	1	0	0	1	2	3	4	3	1	2
1044	2017	0	1	2	1	1	1	0	2	0	2	0	0	1	3	5	4	1	2
1045	2017	1	1	2	3	1	1	1	2	0	7	1	0	2	3	5	5	1	2
1046	2017	0	1	2	1	2	1	1	2	1	7	0	1	2	2	5	4	1	2
1047	2017	1	0	2	0	2	1	0	1	1	4	1	1	3	4	5	4	1	2
1048	2017	0	0	1	1	2	1	1	2	1	2	0	1	3	1	1	1	0	1
1049	2017	0	1	2	1	2	1	1	2	1	7	0	1	1	3	6	5	1	1
1050	2017	1	1	3	2	1	1	0	1	0	0	0	0	1	2	4	3	0	2
1051	2017	0	1	2	1	2	1	1	1	0	7	0	1	1	3	4	2	0	2
1052	2017	0	1	1	1	3	1	1	0	0	7	1	1	1	3	5	4	1	1
1053	2017	1	0	1	0	2	1	0	1	1	4	0	0	3	4	3	4	1	2
1054	2017	1	1	3	2	1	1	0	2	0	0	0	0	2	3	4	3	1	2
1055	2017	1	1	2	1	2	1	0	2	0	0	1	1	3	4	4	4	1	2
1056	2017	0	1	1	1	2	0	0	2	1	2	0	0	3	4	4	2	1	2
1057	2017	0	1	1	1	2	0	0	1	0	1	0	0	2	3	3	2	1	2
1058	2017	0	0	2	1	2	1	0	1	1	7	0	1	2	2	1	1	0	2
1059	2017	0	1	1	1	3	1	1	0	0	4	0	0	1	2	3	2	1	1
1060	2017	1	1	2	0	2	1	0	2	0	7	0	1	2	2	2	1	0	0
1061	2017	0	0	2	1	1	1	1	2	1	0	0	1	3	4	6	5	1	2
1062	2017	1	0	2	0	2	1	0	2	0	7	1	1	3	5	4	1	0	2
1063	2017	1	1	3	2	2	1	0	2	0	0	0	1	3	5	5	4	1	2
1064	2017	0	1	2	2	2	1	0	2	1	7	1	1	3	2	3	2	0	2
1065	2017	1	1	3	1	0	1	0	1	0	0	0	1	3	3	6	5	1	2
1066	2017	0	0	3	1	0	0	0	1	0	0	1	1	2	4	3	2	0	2
1067	2017	0	1	1	1	2	1	0	2	0	0	0	0	1	2	1	1	1	0
1068	2017	0	1	3	2	1	1	0	2	1	6	0	1	3	2	3	1	1	2
1069	2017	0	1	0	0	2	1	1	0	1	4	1	1	1	2	1	1	0	1
1070	2017	0	1	1	1	2	1	1	2	0	0	0	1	2	2	1	1	0	0
1071	2017	0	0	2	1	2	1	1	2	0	3	1	1	3	3	4	4	1	1
1072	2017	0	1	1	1	2	1	1	1	1	7	0	1	1	2	2	2	0	0
1073	2017	0	1	2	3	2	1	1	1	1	7	0	1	1	3	4	2	1	1
1074	2017	1	1	2	1	2	1	1	1	0	7	0	1	2	2	4	2	1	2
1075	2017	0	0	1	0	3	1	1	0	1	1	0	1	1	1	2	1	0	0
1076	2017	0	0	2	2	2	1	1	1	0	0	1	1	2	3	4	3	1	2
1077	2017	0	1	2	1	3	1	0	1	1	7	0	0	1	4	5	5	1	2
1078	2017	0	1	3	1	0	1	0	2	1	0	0	1	3	3	4	3	0	2
1079	2017	0	1	1	0	0	1	0	2	1	5	0	0	3	2	1	1	0	1
1080	2017	0	0	2	1	2	1	1	1	0	0	0	1	2	2	4	2	1	1
1081	2017	1	0	2	1	1	0	0	2	0	7	1	0	1	3	4	3	1	1
1082	2017	0	1	2	1	2	0	1	1	1	5	0	1	1	2	5	2	0	2
1083	2017	0	1	1	1	2	1	1	2	0	2	1	1	1	2	1	1	1	1
1084	2017	0	1	1	1	0	0	0	2	0	4	0	0	3	3	2	1	0	1
1085	2017	1	1	3	1	1	1	0	0	0	0	0	1	2	4	4	3	1	2
1086	2017	1	1	3	1	1	1	0	2	1	0	0	0	1	4	5	4	1	2
1087	2017	1	0	3	1	0	1	0	2	1	0	0	0	3	3	1	1	1	2
1088	2017	0	1	0	0	2	0	0	2	0	3	0	1	1	2	4	3	1	0
1089	2017	0	1	1	0	2	1	1	0	1	1	1	1	1	2	4	2	1	1
1090	2017	1	1	3	2	1	1	0	2	0	0	0	0	2	5	6	5	1	2
1091	2017	0	1	3	2	0	1	0	2	0	0	0	0	2	1	6	4	1	2
1092	2017	0	1	2	0	2	1	1	2	0	7	0	1	1	3	1	1	0	1
1093	2017	0	1	2	3	2	1	1	2	1	2	1	1	2	3	5	3	0	1
1094	2017	1	0	2	0	2	1	1	1	0	0	0	1	2	4	4	3	0	2
1095	2017	1	1	2	1	2	1	0	1	1	5	0	0	2	3	1	1	0	1
1096	2017	0	0	1	0	2	1	0	0	0	5	0	0	2	3	1	1	0	1
1097	2017	0	1	3	2	0	1	0	2	1	0	0	0	1	3	5	3	1	2
1098	2017	1	1	2	0	2	1	0	2	1	0	1	1	1	4	4	4	1	2
1099	2017	1	1	1	0	2	1	0	2	1	0	1	1	1	2	1	1	0	1
1100	2017	0	1	1	0	3	1	1	1	1	0	0	1	1	2	5	5	1	1
1101	2017	0	1	1	0	2	1	1	2	0	6	1	1	1	1	1	1	0	0
1102	2017	0	1	0	0	2	0	1	2	0	5	0	1	0	3	2	2	1	1
1103	2017	0	0	2	1	3	1	1	0	1	4	0	1	2	2	1	1	1	1
1104	2017	0	0	2	1	1	1	1	2	1	0	0	1	2	2	1	1	0	0
1105	2017	0	1	1	1	3	1	1	0	1	2	0	1	2	3	2	2	0	1
1106	2017	0	1	2	3	2	1	1	1	1	5	0	1	1	3	1	2	1	2
1107	2017	0	1	2	1	3	1	1	0	0	5	0	0	1	1	4	3	1	0
1108	2017	0	0	1	0	2	1	0	2	1	0	0	1	1	2	2	2	0	1
1109	2017	0	1	2	1	1	1	0	2	0	0	0	1	1	4	4	3	1	2
1110	2017	0	1	2	1	2	1	1	2	1	4	0	1	1	3	1	1	0	0
1111	2017	0	1	2	1	2	1	1	1	1	0	0	0	2	3	3	3	1	2
1112	2017	0	1	2	1	1	1	0	2	1	5	1	0	2	2	1	1	1	1
1113	2017	0	1	1	1	2	1	0	1	1	7	0	1	1	2	3	1	0	0
1114	2017	1	1	2	3	2	1	0	2	0	0	0	0	1	4	4	3	1	2
1115	2017	0	1	2	1	2	1	1	1	0	0	1	0	2	5	5	5	1	2
1116	2017	0	0	2	1	2	1	1	1	1	5	0	1	2	1	1	1	0	0
1117	2017	0	1	3	1	1	1	0	2	0	0	0	0	1	3	4	3	1	2
1118	2017	0	1	3	2	1	1	0	1	0	0	0	0	2	3	4	3	1	2
1119	2017	1	1	2	0	1	1	1	2	1	7	0	0	2	1	3	1	1	2
1120	2017	0	1	2	2	0	1	0	1	0	5	0	1	2	2	1	1	0	1
1121	2017	0	0	2	3	1	1	1	2	0	5	0	1	2	2	1	1	0	1
1122	2017	0	1	3	1	1	1	0	2	1	5	0	0	1	3	6	4	1	2
1123	2017	0	1	3	2	1	1	0	2	0	0	0	1	3	5	3	2	0	1
1124	2017	0	0	3	2	1	1	0	1	1	0	0	1	3	2	3	3	0	2
1125	2017	0	1	3	1	1	1	0	2	1	6	0	0	1	3	1	1	0	1
1126	2017	1	0	2	0	2	1	0	1	0	7	1	1	1	3	4	3	1	2
1127	2017	0	1	3	1	0	1	0	2	1	0	0	0	3	4	5	4	1	2
1128	2017	0	1	1	0	2	1	1	1	1	3	0	1	2	2	1	1	1	1
1129	2017	0	1	3	1	0	1	0	1	0	0	0	0	2	4	5	3	0	2
1130	2017	1	1	2	1	2	1	1	2	1	7	0	1	2	4	5	5	0	2
1131	2017	0	1	3	2	0	1	0	2	0	0	0	0	2	3	6	5	1	2
1132	2017	0	1	1	1	2	1	0	2	0	0	1	1	1	2	1	1	1	1
1133	2017	0	0	2	1	2	1	1	2	1	5	0	1	2	2	3	3	0	2
1134	2017	0	1	3	1	1	1	0	1	0	0	0	0	1	5	3	2	1	2
1135	2017	0	0	1	0	2	1	1	1	1	0	0	1	3	2	5	2	0	1
1136	2017	1	1	1	3	2	1	1	1	1	7	0	1	1	3	4	2	1	2
1137	2017	0	1	1	1	3	1	1	0	1	7	0	1	1	2	5	4	1	1
1138	2017	0	1	1	0	3	1	1	0	0	5	0	1	0	2	3	1	0	1
1139	2017	0	0	2	1	2	1	1	2	1	7	0	1	3	3	4	4	1	1
1140	2017	0	0	2	1	1	1	1	2	0	7	0	0	2	3	1	1	1	2
1141	2017	0	0	2	1	2	0	1	2	0	7	1	0	2	3	5	4	1	2
1142	2017	0	1	3	1	0	1	0	1	0	0	0	1	1	3	1	1	1	1
1143	2017	1	1	3	1	1	1	0	2	0	7	0	1	3	3	4	3	1	2
1144	2017	0	1	1	1	2	1	0	1	1	7	0	1	1	3	4	4	1	1
1145	2017	1	1	1	0	2	1	0	2	1	7	0	1	2	3	4	3	1	2
1146	2017	0	1	2	1	2	1	1	0	0	0	0	0	2	2	1	1	0	0
1147	2017	0	1	3	0	1	1	0	2	1	0	0	1	1	2	1	1	1	2
1148	2017	0	1	1	1	2	1	0	1	1	7	0	1	1	1	1	1	0	0
1149	2017	1	1	2	3	2	1	1	2	0	7	1	0	1	4	5	5	0	1
1150	2017	0	1	2	1	3	1	0	0	1	7	1	1	2	2	1	1	1	2
1151	2017	1	1	3	1	1	1	0	2	1	7	0	0	3	3	4	3	1	2
1152	2017	1	1	2	1	2	1	1	0	0	7	1	0	1	4	3	2	0	1
1153	2017	0	0	1	0	2	1	1	2	0	7	1	1	2	2	1	1	1	0
1154	2017	0	1	2	1	2	1	0	2	1	7	1	1	2	2	3	2	1	1
1155	2017	0	0	1	1	3	1	1	0	1	7	0	1	1	2	1	1	1	1
1156	2017	1	1	2	1	3	1	0	0	1	7	0	1	1	2	3	3	1	2
1157	2017	0	1	1	3	3	1	0	0	0	7	1	1	0	4	6	5	1	2
1158	2017	0	1	2	2	2	1	0	1	1	7	0	1	3	2	5	4	1	2
1159	2017	0	0	1	1	2	0	0	2	1	7	1	1	3	3	1	1	0	0
1160	2017	0	1	3	1	1	1	0	2	1	0	0	0	1	4	4	3	1	2
1161	2017	0	1	2	0	3	1	1	0	1	7	1	1	3	3	1	1	0	1
1162	2017	1	1	2	1	2	1	0	2	0	7	1	1	3	4	5	4	1	2
1163	2017	0	1	2	0	2	0	0	2	1	7	0	0	2	3	5	4	1	2
1164	2017	0	1	2	1	2	1	0	2	1	7	0	0	1	4	3	2	1	1
1165	2017	0	1	1	1	2	1	0	2	0	7	1	1	0	3	5	4	1	1
1166	2017	0	1	2	0	2	1	1	0	1	7	0	1	1	2	1	1	1	1
1167	2017	0	1	1	1	3	1	0	1	1	7	0	1	2	4	5	4	1	2
1168	2017	0	1	1	0	2	1	1	1	0	7	0	1	0	3	4	4	1	1
1169	2017	0	1	1	1	2	1	0	2	1	7	0	1	3	3	4	3	1	1
1170	2017	1	1	2	2	2	1	0	1	0	7	0	0	1	2	4	2	1	1
1171	2017	0	1	2	1	2	1	0	2	1	7	0	1	1	2	4	3	0	0
1172	2017	0	1	2	3	2	1	1	2	0	7	1	1	1	3	5	4	1	2
1173	2017	0	1	1	1	2	1	1	2	0	7	0	1	2	2	4	4	1	1
1174	2017	0	1	3	2	1	1	0	2	0	7	0	1	2	2	1	1	1	0
1175	2017	0	1	2	3	2	1	1	2	0	7	0	1	3	4	4	2	1	2
1176	2017	1	0	2	2	2	1	0	1	0	5	0	1	3	3	1	1	0	1
1177	2017	0	1	2	1	3	1	1	0	1	7	0	0	2	2	3	2	1	2
1178	2017	0	1	1	1	2	0	0	2	1	7	0	0	3	3	4	4	1	2
1179	2017	0	0	2	1	0	1	0	2	1	7	0	1	2	2	2	2	1	2
1180	2017	0	1	3	1	0	1	0	2	0	0	0	0	1	3	1	1	0	1
1181	2017	0	1	1	1	2	1	0	2	0	7	1	0	2	3	5	4	1	1
1182	2017	0	1	1	0	3	1	0	1	0	7	0	0	3	2	1	1	1	2
1183	2017	1	1	2	1	2	1	0	2	0	7	0	1	3	5	4	2	1	2
1184	2017	0	0	2	1	2	1	0	2	1	7	0	1	3	2	1	1	0	1
1185	2017	1	1	3	2	0	1	0	2	0	0	0	0	3	4	5	5	1	2
1186	2017	1	1	2	1	1	1	0	2	0	7	0	0	3	4	5	4	1	2
1187	2017	0	1	2	0	2	1	0	2	1	7	0	1	1	3	4	3	1	1
1188	2017	1	1	1	1	2	1	0	2	1	7	1	1	3	2	4	4	1	1
1189	2017	1	1	3	3	3	1	0	0	0	7	1	0	1	3	4	3	0	2
1190	2017	0	1	3	1	2	1	0	2	0	0	0	0	1	3	4	3	1	1
1191	2017	0	1	2	1	1	1	0	1	1	2	0	0	1	3	2	2	1	2
1192	2017	1	1	1	1	2	0	1	1	1	7	0	0	1	3	4	3	1	0
1193	2017	0	0	3	3	2	1	0	2	0	7	1	1	3	3	1	1	1	2
1194	2017	1	1	2	3	2	1	0	1	0	7	1	1	2	3	4	3	1	2
1195	2017	0	1	2	1	2	1	0	2	1	7	0	0	1	2	1	1	0	0
1196	2017	1	1	2	0	3	1	1	0	1	7	0	0	1	2	4	5	1	1
1197	2017	0	1	1	3	3	1	1	0	1	6	0	1	1	1	1	1	1	1
1198	2017	0	1	1	1	3	1	0	1	1	0	0	1	1	2	1	1	0	0
1199	2017	1	1	2	1	2	1	1	2	1	3	0	0	1	4	3	2	0	2
1200	2017	0	1	1	1	2	1	0	0	1	6	0	0	1	2	5	4	0	0
1201	2017	1	1	2	2	0	1	0	2	0	0	1	1	3	3	5	3	1	2
1202	2017	0	1	1	1	2	1	0	2	1	6	1	0	2	2	1	1	0	0
1203	2017	0	1	1	1	2	1	0	1	1	5	0	1	1	4	4	2	1	0
1204	2017	0	1	2	1	2	1	1	1	0	0	0	0	1	2	3	1	1	2
1205	2017	0	1	2	1	2	1	0	2	1	7	1	0	2	3	4	2	1	2
1206	2017	0	1	3	1	1	1	0	1	1	6	0	0	3	2	3	2	1	2
1207	2017	0	0	2	1	3	1	1	0	1	4	0	1	3	2	3	1	0	1
1208	2017	0	1	2	1	2	1	1	1	1	5	0	0	3	4	5	3	1	2
1209	2017	0	1	2	1	2	1	0	1	0	5	0	1	3	2	3	1	1	1
1210	2017	0	1	0	0	2	1	0	2	1	5	0	0	1	2	4	2	1	0
1211	2017	0	1	2	3	2	1	0	0	1	7	0	0	1	2	3	2	0	0
1212	2017	1	1	2	1	2	1	1	2	0	7	0	0	3	2	5	3	1	2
1213	2017	0	1	1	1	2	1	1	1	1	7	0	0	1	2	3	1	0	0
1214	2017	0	0	3	1	2	1	0	2	0	2	1	1	3	2	2	1	1	1
1215	2017	1	0	2	1	2	1	0	1	1	4	0	0	3	4	5	4	1	2
1216	2017	0	1	2	1	3	1	0	0	1	7	1	1	3	2	4	2	1	2
1217	2017	1	1	3	2	0	1	0	1	0	0	0	0	3	4	5	5	1	2
1218	2017	0	1	2	0	2	1	1	1	1	4	1	1	1	2	3	1	0	1
1219	2017	0	1	2	0	2	1	1	2	1	7	1	0	2	3	3	2	1	2
1220	2017	1	1	3	2	0	1	0	2	1	0	0	0	1	3	5	3	1	2
1221	2017	0	1	2	1	2	1	0	2	1	7	0	0	1	2	4	2	1	0
1222	2017	0	1	1	0	2	1	0	1	0	7	1	1	1	2	3	2	1	2
1223	2017	0	0	3	1	2	1	0	2	0	0	0	1	1	3	2	2	0	2
1224	2017	0	0	2	1	2	1	1	2	0	7	0	1	3	3	4	2	1	2
1225	2017	0	0	2	1	2	1	1	2	0	4	1	1	2	2	1	1	0	0
1226	2017	0	1	2	1	2	1	0	2	0	7	0	0	2	3	3	2	1	2
1227	2017	1	0	3	1	2	1	0	2	1	0	0	1	2	4	5	3	1	2
1228	2017	1	1	1	1	2	1	0	2	1	5	1	0	2	2	5	2	0	2
1229	2017	1	1	2	3	2	1	0	2	1	7	1	1	1	3	4	2	1	1
1230	2017	1	1	1	3	2	0	0	2	0	7	1	1	1	5	5	4	0	2
1231	2017	0	1	3	1	2	1	0	1	0	0	0	0	1	5	2	2	0	1
1232	2017	0	0	1	1	2	1	1	1	1	0	0	1	2	1	1	1	1	0
1233	2017	0	1	2	3	2	1	1	2	0	4	0	1	2	4	1	1	0	2
1234	2017	1	1	1	1	2	1	0	1	0	7	0	0	1	3	1	2	0	2
1235	2017	0	0	2	1	3	1	1	0	1	7	0	1	2	2	3	2	0	1
1236	2017	0	1	1	1	2	1	1	1	0	7	0	0	1	2	3	1	1	0
1237	2017	0	1	3	1	2	1	0	2	0	0	0	0	2	4	5	5	1	2
1238	2017	0	1	3	2	0	1	0	2	1	0	0	0	2	3	5	2	1	2
1239	2017	0	1	1	1	3	1	1	0	1	7	0	1	2	2	5	5	0	0
1240	2017	0	0	3	1	2	1	0	2	0	7	0	1	1	2	4	1	0	2
1241	2017	1	1	2	1	0	1	0	1	0	5	1	1	2	4	5	5	1	2
1242	2017	1	1	2	1	2	1	0	2	1	7	0	0	0	2	4	3	1	2
1243	2017	0	0	3	1	1	1	0	1	1	7	1	1	2	3	3	2	0	2
1244	2017	0	1	3	1	0	1	0	2	0	0	0	0	2	4	5	5	1	2
1245	2017	0	0	2	1	2	1	0	2	1	7	1	1	2	2	3	1	0	2
1246	2017	0	1	2	1	2	1	1	2	1	7	0	0	1	2	4	1	1	0
1247	2017	0	1	2	1	2	1	1	2	1	7	1	0	1	2	4	2	1	1
1248	2017	0	1	3	1	2	1	0	1	0	0	0	0	1	4	3	2	1	1
1249	2017	0	1	3	2	0	1	0	2	0	0	0	0	1	4	5	4	1	2
1250	2017	1	1	3	2	2	1	0	2	0	0	0	0	2	4	5	5	1	2
1251	2017	1	1	3	2	0	1	0	2	1	0	0	0	2	4	2	2	0	2
1252	2017	0	1	2	1	1	1	0	2	1	7	1	1	2	3	1	2	1	2
1253	2017	0	0	3	1	0	1	0	2	1	7	1	0	3	2	2	1	0	0
1254	2017	1	1	2	0	1	1	0	2	1	7	0	0	2	4	1	1	1	2
1255	2017	0	1	3	1	3	1	0	1	1	4	0	1	2	3	3	2	1	2
1256	2017	0	1	2	0	2	1	1	2	1	7	0	0	1	4	3	3	1	0
1257	2017	0	0	2	1	2	1	1	1	1	7	0	1	2	3	3	2	0	2
1258	2017	0	0	3	1	3	1	0	1	0	0	0	0	2	4	3	3	1	2
1259	2017	0	0	3	1	1	1	0	1	1	7	0	1	2	2	3	2	0	2
1260	2017	0	1	0	0	3	1	0	2	1	7	0	1	2	2	1	1	0	1
1261	2017	1	0	1	0	2	1	0	2	1	7	1	0	1	4	3	3	1	2
1262	2017	1	1	3	0	0	1	0	2	1	0	0	1	3	3	1	1	0	2
1263	2017	1	1	1	1	2	1	0	2	1	7	0	0	1	3	1	1	1	1
1264	2017	0	0	2	1	2	1	1	1	1	3	1	0	1	3	1	1	1	0
1265	2017	0	1	3	2	2	1	0	2	1	0	0	0	1	3	1	1	1	1
1266	2017	1	1	1	0	3	1	0	0	0	4	1	0	3	5	4	4	1	2
1267	2017	0	1	1	1	2	1	0	2	1	7	0	1	1	1	1	1	1	0
1268	2017	1	0	3	1	1	1	0	2	1	0	0	1	1	4	2	1	0	2
1269	2017	0	1	2	0	1	1	0	1	1	5	1	0	0	4	4	3	1	1
1270	2017	0	1	3	1	0	1	0	1	1	0	0	0	3	2	1	1	1	2
1271	2017	0	0	1	1	2	1	0	2	1	7	0	1	2	1	1	1	0	0
1272	2017	0	1	2	1	3	1	0	1	1	7	0	1	1	2	1	1	1	1
1273	2017	0	0	2	1	1	1	1	1	1	7	1	1	2	2	1	1	1	2
1274	2017	0	1	3	2	2	1	0	0	1	0	0	0	1	3	1	1	0	0
1275	2017	1	1	3	2	2	1	0	0	1	0	0	1	2	2	1	1	1	2
1276	2017	0	1	3	3	3	1	0	0	1	0	0	1	1	2	1	1	1	2
1277	2017	0	1	3	2	1	1	0	1	1	0	0	0	3	3	1	1	0	2
1278	2017	0	1	3	1	0	1	0	2	1	0	0	0	3	3	1	1	0	2
1279	2017	1	1	1	0	2	1	1	1	1	7	0	1	1	3	1	1	0	0
1280	2017	0	0	3	1	2	1	0	1	1	0	0	0	2	2	1	1	0	0
1281	2017	0	1	3	2	1	1	0	2	1	0	0	0	1	3	3	3	0	2
1282	2017	0	1	1	1	2	1	0	2	1	7	0	0	2	1	1	1	0	0
1283	2017	0	1	2	1	3	1	1	0	1	7	0	1	1	2	1	1	0	0
1284	2017	0	0	2	1	3	1	1	0	1	7	0	1	2	2	1	1	1	0
1285	2017	1	1	3	1	0	1	0	2	0	0	0	0	1	5	5	5	1	2
1286	2017	0	0	1	0	1	1	1	2	1	7	0	1	2	3	4	3	1	0
1287	2017	0	0	2	0	0	1	1	2	1	7	0	1	2	3	2	1	0	2
1288	2017	0	1	2	2	2	1	1	2	1	7	1	1	2	3	3	2	1	0
1289	2017	0	1	1	3	2	1	1	2	1	7	0	1	2	2	1	1	0	2
1290	2017	1	0	3	2	0	1	0	1	0	0	0	0	1	3	3	1	1	2
1291	2017	0	1	3	1	1	1	0	2	1	0	0	0	1	4	4	3	1	2
1292	2017	0	1	2	1	1	1	1	2	1	6	1	1	2	2	1	1	0	1
1293	2017	0	0	2	0	1	1	0	1	1	7	1	0	2	2	1	1	0	0
1294	2017	0	1	1	0	3	1	0	0	1	7	0	1	1	2	1	1	0	0
1295	2017	1	1	1	0	2	1	1	2	1	7	1	1	1	3	1	1	1	2
1296	2017	0	1	2	1	2	1	1	2	1	7	1	1	1	2	1	1	0	0
1297	2017	1	1	1	1	3	1	1	1	1	7	0	0	3	3	5	3	1	2
1298	2017	0	1	1	1	2	1	1	1	1	7	0	1	1	2	1	1	0	0
1299	2017	0	1	0	0	1	1	0	2	1	7	1	1	0	3	1	1	1	0
1300	2017	1	1	2	1	2	1	0	2	1	7	1	0	2	2	1	1	0	0
1301	2017	0	1	1	1	2	1	1	1	1	7	0	0	2	3	3	3	1	1
1302	2017	1	1	3	1	0	1	0	1	0	0	0	0	1	4	3	3	1	2
1303	2017	0	1	3	3	3	1	0	2	1	7	0	0	1	2	1	1	1	2
1304	2017	0	1	2	1	2	1	1	0	1	5	0	1	2	2	1	1	1	1
1305	2017	0	1	1	1	2	1	1	2	1	7	0	0	3	2	1	1	0	2
1306	2017	0	1	3	1	1	1	0	1	1	0	0	1	1	2	1	1	1	2
1307	2017	1	1	1	1	2	1	1	2	1	7	0	1	1	3	1	1	0	0
1308	2017	1	1	3	2	1	1	0	2	1	7	0	0	2	4	2	2	1	2
1309	2017	1	1	2	1	3	1	1	1	1	7	0	0	1	3	1	1	0	1
1310	2017	0	0	3	1	1	1	0	2	1	0	0	1	1	2	1	1	0	1
1311	2017	1	1	3	1	0	1	0	2	1	0	0	0	3	5	3	3	1	2
1312	2017	1	1	3	1	1	1	0	2	1	0	0	0	1	3	1	1	1	2
1313	2017	1	1	3	2	0	1	0	0	0	0	0	0	2	3	4	3	1	2
1314	2017	0	1	1	0	3	1	1	2	1	7	0	0	3	3	1	1	1	0
1315	2017	0	1	2	0	3	1	1	1	1	7	1	1	2	1	1	1	0	0
1316	2017	0	1	3	0	1	1	0	2	0	0	0	1	1	2	1	1	1	1
1317	2017	0	1	1	0	3	1	1	0	1	7	0	1	1	3	1	1	0	0
1318	2017	0	1	1	1	2	1	1	2	1	7	0	0	1	3	4	3	0	1
1319	2017	1	0	3	2	0	1	0	2	1	0	0	1	1	4	4	3	0	2
1320	2017	0	0	3	1	0	1	0	2	1	0	0	0	2	3	3	2	0	2
1321	2017	0	0	3	1	1	1	0	1	1	0	0	0	1	3	1	1	0	2
1322	2017	0	0	1	1	1	1	1	1	1	7	1	1	2	2	1	1	1	0
1323	2017	1	0	3	1	1	1	0	1	0	0	0	0	3	5	4	3	1	2
1324	2017	0	1	1	1	2	1	0	0	1	7	0	0	1	2	1	1	1	1
1325	2017	0	1	1	1	2	1	1	1	1	7	0	0	2	3	1	1	0	0
1326	2017	1	1	2	1	2	1	0	2	1	7	0	0	1	3	1	1	1	2
1327	2017	0	1	1	3	2	1	1	1	1	7	0	0	2	2	1	1	0	0
1328	2017	0	1	3	1	0	1	0	2	1	0	0	1	2	4	1	1	0	2
1329	2017	0	0	0	0	1	1	0	2	1	5	1	1	2	4	3	2	1	2
1330	2017	0	0	2	3	2	1	1	1	1	7	1	1	1	1	1	1	0	0
1331	2017	0	1	3	0	1	1	0	2	1	7	0	0	2	3	2	2	0	2
1332	2017	0	0	2	1	2	1	1	1	1	7	0	1	2	2	1	1	0	0
1333	2017	0	1	1	1	2	1	1	2	1	7	1	0	3	3	3	2	1	1
1334	2017	1	1	3	1	2	1	0	1	1	0	0	0	2	4	4	3	1	2
1335	2017	0	0	0	0	2	1	1	1	1	7	0	1	1	2	1	1	0	0
1336	2017	1	1	3	2	0	1	0	2	1	7	0	0	3	4	3	2	1	2
1337	2017	0	0	2	1	3	1	0	1	1	7	1	1	2	1	1	1	1	0
1338	2017	0	1	3	1	0	1	0	1	0	0	0	0	3	3	2	2	1	2
1339	2017	0	1	0	0	2	1	1	2	0	0	1	1	1	2	1	1	1	0
1340	2017	0	0	0	0	2	1	0	2	1	7	0	1	1	2	1	1	0	0
1341	2017	1	1	3	1	1	1	0	1	1	0	0	1	2	3	4	2	1	2
1342	2017	1	1	3	2	0	1	0	2	1	0	0	0	3	3	2	2	1	2
1343	2017	0	1	1	0	2	1	0	1	1	7	1	1	1	4	1	1	1	1
1344	2017	1	0	3	1	0	1	0	2	1	0	0	1	1	3	1	1	0	2
1345	2017	0	1	1	1	2	1	1	1	0	7	1	0	2	2	1	1	0	2
1346	2017	0	1	2	2	3	1	0	2	1	7	0	0	3	3	1	1	0	1
1347	2017	0	0	2	0	2	1	1	2	1	7	0	0	2	2	1	1	0	1
1348	2017	0	1	3	1	0	1	0	2	1	0	0	0	1	3	2	2	0	2
1349	2017	0	0	2	0	0	1	1	2	1	7	0	0	2	2	1	1	0	0
1350	2017	1	0	3	1	1	1	0	1	1	0	1	1	3	3	5	4	1	2
1351	2017	0	1	1	1	2	1	0	0	1	7	0	1	1	2	1	1	0	0
1352	2017	0	0	2	0	2	1	1	1	1	7	1	1	2	3	4	3	1	1
1353	2017	1	1	3	1	0	1	0	2	0	4	0	0	3	4	3	3	1	2
1354	2017	1	1	1	1	2	1	1	2	1	7	0	0	2	3	1	1	1	1
1355	2017	0	1	3	0	0	1	0	2	0	0	0	0	1	5	5	4	1	2
1356	2017	1	1	2	1	1	1	1	2	1	4	1	0	3	4	1	1	1	2
1357	2017	1	1	3	0	0	1	0	2	1	0	0	0	3	3	2	2	0	2
1358	2017	0	1	2	1	2	1	1	2	1	7	0	1	2	3	1	1	1	2
1359	2017	0	1	1	0	3	1	0	2	1	7	0	0	3	4	3	3	1	2
1360	2017	0	0	1	1	2	1	1	1	1	7	0	0	1	2	1	1	1	0
1361	2017	0	0	2	0	2	1	0	2	1	7	0	1	3	2	1	1	0	0
1362	2017	1	1	3	1	1	1	0	2	1	7	0	0	3	5	4	3	0	2
1363	2017	0	0	2	1	0	1	0	2	1	7	0	1	1	2	1	1	0	0
1364	2017	0	0	2	1	0	1	0	1	1	5	0	1	3	4	3	3	1	2
1365	2017	1	1	1	0	2	1	0	2	1	7	0	0	2	3	1	1	0	2
1366	2017	0	1	2	3	1	1	1	2	1	7	0	1	3	2	1	1	1	1
1367	2017	0	1	1	1	2	1	1	1	1	3	0	1	1	2	1	1	1	2
1368	2017	0	0	1	0	3	1	0	0	0	7	1	1	1	2	1	1	0	0
1369	2017	0	1	1	0	2	1	1	1	1	4	0	0	2	5	1	1	1	1
1370	2017	0	1	3	1	0	1	0	2	1	0	0	0	1	3	1	1	0	2
1371	2017	0	1	2	1	1	1	0	2	1	7	0	0	3	3	3	3	1	2
1372	2017	0	1	3	1	0	1	0	1	1	0	0	0	3	3	5	4	1	2
1373	2017	0	1	2	1	2	1	1	2	1	7	0	0	3	5	4	3	0	2
1374	2017	0	0	2	0	2	1	0	2	0	6	0	1	2	3	1	1	0	1
1375	2017	1	1	2	2	2	1	1	2	1	7	0	0	2	3	4	3	1	2
1376	2017	0	0	1	1	2	1	1	2	0	4	0	1	2	2	1	1	0	2
1377	2017	1	1	2	1	2	1	0	2	1	7	0	0	3	5	4	3	1	2
1378	2017	0	0	1	1	2	1	1	2	1	7	0	1	1	2	1	1	1	0
1379	2017	0	0	1	1	2	1	0	2	1	7	0	1	3	2	1	1	1	2
1380	2017	1	0	2	1	0	1	0	2	1	7	0	1	2	4	3	1	1	2
1381	2017	0	1	3	2	1	1	0	2	1	7	0	1	2	3	3	2	1	2
1382	2017	1	0	2	0	1	1	0	2	1	7	1	1	3	5	5	4	1	2
1383	2017	0	0	0	0	2	1	1	2	1	7	0	1	0	2	1	1	0	0
1384	2017	1	0	3	1	0	1	0	2	0	0	0	0	2	4	4	3	1	2
1385	2017	0	1	3	1	0	1	0	1	1	0	0	0	2	4	4	3	1	2
1386	2017	1	1	3	2	1	1	0	1	1	7	0	0	2	3	3	3	1	1
1387	2017	0	0	2	1	1	1	0	1	1	5	0	1	1	2	1	1	0	0
1388	2017	0	0	2	0	3	1	1	2	1	7	0	1	2	2	1	1	0	1
1389	2017	0	0	1	0	1	1	0	2	1	7	1	1	1	2	1	1	1	1
1390	2017	0	1	2	1	2	1	1	0	1	7	0	0	1	2	1	1	0	1
1391	2017	1	1	3	2	0	1	0	2	1	0	0	0	2	3	1	1	0	0
1392	2017	0	1	2	0	3	1	0	0	1	7	0	0	1	3	1	1	0	1
1393	2017	0	0	2	1	1	1	1	2	1	6	0	1	2	2	1	1	0	2
1394	2017	1	1	2	2	2	1	0	2	1	7	0	0	3	3	2	2	0	1
1395	2017	0	1	2	0	2	1	0	2	1	7	0	0	2	2	1	1	0	0
1396	2017	1	0	2	1	2	1	0	2	1	7	0	1	2	2	1	1	0	1
1397	2017	0	1	2	1	0	1	0	1	1	7	0	0	3	3	2	2	1	2
1398	2017	1	1	2	1	2	1	1	1	1	7	0	0	2	3	3	2	0	2
1399	2017	0	0	2	1	2	1	1	1	1	4	0	1	1	2	1	1	0	1
1400	2017	1	1	3	2	0	1	0	2	1	0	0	0	2	3	1	1	0	2
1401	2017	1	1	3	1	1	1	0	1	1	7	0	0	3	2	1	1	1	2
1402	2017	0	0	2	1	1	1	1	2	1	4	0	1	2	2	1	1	0	1
1403	2017	1	1	3	2	0	1	0	2	1	0	0	0	1	3	4	3	1	2
1404	2017	0	0	2	1	1	1	1	1	1	7	0	1	1	3	4	3	1	1
1405	2017	0	0	3	0	0	1	0	2	1	0	0	0	2	3	1	1	0	2
1406	2017	0	1	1	0	1	1	1	2	1	7	1	1	0	2	4	3	1	2
1407	2017	0	1	3	2	1	1	0	2	1	0	0	1	3	4	1	1	0	2
1408	2017	0	1	2	2	0	0	1	2	1	7	0	0	2	3	1	1	0	1
1409	2017	0	0	2	1	2	1	0	1	1	7	0	0	2	4	2	2	1	2
1410	2017	0	1	3	2	0	1	0	2	1	0	0	0	3	3	2	2	0	2
1411	2017	0	1	1	0	2	1	1	2	1	7	0	1	2	2	1	1	0	1
1412	2017	0	0	3	1	0	1	0	2	1	0	0	0	2	4	3	2	0	0
1413	2017	1	0	2	1	2	1	1	2	1	7	1	1	2	3	2	2	0	1
1414	2017	1	1	2	1	2	1	1	1	1	7	0	0	2	3	3	3	0	2
1415	2017	0	0	2	1	3	1	0	0	1	7	0	1	1	2	1	1	0	0
1416	2017	0	1	1	3	2	1	1	2	1	7	1	0	3	1	1	1	0	1
1417	2017	0	0	2	1	1	1	1	2	0	7	0	0	2	3	5	3	1	1
1418	2017	0	1	2	1	1	1	0	0	1	6	0	0	3	3	5	4	1	2
1419	2017	1	1	3	1	1	1	0	2	0	0	0	1	2	3	4	3	1	2
1420	2017	0	0	2	1	1	1	0	0	0	0	0	1	2	3	3	3	1	1
1421	2017	1	1	2	1	1	1	1	2	0	5	0	1	3	3	3	3	0	2
1422	2017	0	0	2	3	2	1	0	2	0	4	1	1	2	3	5	4	1	2
1423	2017	0	1	3	2	0	1	0	1	1	0	0	0	1	4	4	4	1	2
1424	2017	0	1	2	1	0	1	1	2	1	2	1	1	1	2	3	2	0	1
1425	2017	1	1	3	1	1	1	0	2	1	5	0	1	1	3	5	4	1	2
1426	2017	1	1	2	1	2	1	1	0	0	0	0	1	1	3	4	3	1	2
1427	2017	0	1	3	1	0	1	0	2	0	0	0	0	1	4	5	4	1	2
1428	2017	1	1	1	1	2	1	0	1	1	0	0	1	3	3	1	1	1	1
1429	2017	0	1	2	0	2	1	1	2	1	0	0	1	1	3	3	2	1	2
1430	2017	0	1	2	3	2	1	0	2	0	2	0	1	3	2	1	1	0	0
1431	2017	0	0	1	1	2	1	1	2	0	7	0	1	1	3	3	3	0	0
1432	2017	0	1	2	1	2	1	1	1	1	4	0	0	2	1	3	2	0	0
1433	2017	1	1	2	1	1	1	0	2	1	0	1	1	1	3	5	3	1	2
1434	2017	1	1	1	0	2	1	0	1	1	7	0	0	1	4	4	3	1	2
1435	2017	1	0	1	3	2	1	1	2	0	7	0	0	2	3	4	3	1	1
1436	2017	0	0	1	1	2	1	1	2	1	0	0	1	1	2	2	2	1	1
1437	2017	1	1	1	0	0	1	0	1	1	3	0	0	1	3	4	4	1	2
1438	2017	0	1	1	1	2	1	1	1	0	0	1	1	2	2	4	2	0	2
1439	2017	1	1	1	1	2	1	1	2	0	0	0	0	2	3	4	3	1	2
1440	2017	1	1	2	1	1	1	0	2	1	2	0	0	1	4	3	3	1	2
1441	2017	0	1	1	1	2	1	0	1	1	3	1	1	2	2	3	3	1	0
1442	2017	0	0	2	1	2	1	1	0	1	0	0	1	1	3	4	3	1	2
1443	2017	0	1	3	1	0	1	0	1	1	0	0	1	2	4	5	4	1	2
1444	2017	0	1	2	1	1	1	1	2	1	4	0	1	1	3	5	4	0	2
1445	2017	0	1	1	1	2	1	0	2	0	0	0	1	3	3	4	3	0	2
1446	2017	1	1	1	1	2	1	1	1	0	2	0	0	1	3	4	3	0	1
1447	2017	1	0	2	1	2	1	0	1	1	7	0	0	2	3	4	3	1	2
1448	2017	0	1	1	1	2	1	0	2	1	7	0	0	3	2	1	1	1	0
1449	2017	1	1	3	1	2	1	0	2	1	3	0	1	2	2	3	3	0	2
1450	2017	1	1	3	2	0	1	0	2	0	0	0	1	2	3	5	4	1	2
1451	2017	0	0	2	1	0	1	0	2	0	0	0	0	1	4	5	4	1	2
1452	2017	1	1	2	1	1	1	0	2	1	3	0	1	2	3	4	3	1	2
1453	2017	0	1	3	2	0	1	0	2	0	0	0	1	2	4	5	4	1	2
1454	2017	0	1	1	3	2	1	1	1	0	7	1	1	1	2	4	3	1	1
1455	2017	1	1	3	1	1	1	0	1	1	0	0	1	2	3	4	1	0	2
1456	2017	0	1	2	1	3	1	1	1	1	7	0	1	1	2	1	1	0	1
1457	2017	0	1	1	0	3	1	1	0	0	7	0	1	2	2	3	2	1	1
1458	2017	0	1	3	1	3	1	0	0	1	0	0	1	1	2	4	2	1	1
1459	2017	0	1	2	3	2	1	1	1	1	7	0	1	1	1	1	1	0	1
1460	2017	0	0	1	0	2	1	1	2	1	7	0	1	3	2	4	3	0	1
1461	2017	0	1	0	0	2	1	0	0	1	7	1	1	1	3	4	4	1	1
1462	2017	0	1	2	1	3	1	1	0	1	0	0	1	1	2	3	1	1	1
1463	2017	0	1	2	0	3	1	1	0	1	5	0	1	2	2	3	2	1	1
1464	2017	0	1	3	1	0	1	0	1	0	0	0	1	2	3	4	2	0	2
1465	2017	0	1	2	3	3	1	1	0	1	3	0	1	1	4	5	4	1	2
1466	2017	0	1	1	1	2	1	1	1	0	7	0	1	3	2	1	1	0	1
1467	2017	1	1	3	2	1	1	0	2	0	0	0	1	1	3	4	1	0	2
1468	2017	0	1	3	1	2	1	0	1	0	7	0	0	1	4	6	5	1	2
1469	2017	1	0	2	0	2	1	0	1	0	7	0	0	2	2	3	4	0	2
1470	2017	0	1	1	3	2	1	1	2	1	7	0	1	1	3	3	1	1	0
1471	2017	0	0	1	0	3	1	1	0	1	5	0	0	1	1	2	2	0	0
1472	2017	0	1	1	1	2	0	1	2	0	7	0	0	1	2	1	1	0	1
1473	2017	0	0	3	2	3	1	0	0	0	0	0	0	1	5	4	5	0	2
1474	2017	1	1	2	0	2	1	1	2	0	7	0	1	3	5	3	3	1	2
1475	2017	0	1	1	3	3	0	1	0	1	6	0	1	1	2	3	2	1	0
1476	2017	1	1	1	1	2	1	1	1	0	0	0	0	1	3	5	2	1	1
1477	2017	0	0	2	1	2	1	1	0	1	7	0	0	1	1	1	1	0	1
1478	2017	0	1	3	2	1	1	0	1	1	0	0	1	3	3	3	2	1	2
1479	2017	0	0	2	0	2	1	0	2	0	5	0	0	0	5	5	5	1	2
1480	2017	0	1	1	3	2	0	1	2	0	7	0	0	3	2	3	1	0	1
1481	2017	0	1	3	1	1	1	0	1	0	0	0	0	2	5	5	5	1	2
1482	2017	0	1	2	3	2	1	1	2	0	7	0	0	2	3	2	1	1	2
1483	2017	0	1	1	0	2	0	0	1	0	6	0	0	3	2	1	1	1	0
1484	2017	0	1	3	0	0	1	0	2	1	0	0	0	3	5	6	5	0	2
1485	2017	0	1	1	0	3	1	1	2	1	7	0	1	1	3	4	3	1	1
1486	2017	0	0	2	1	3	1	1	0	1	7	0	1	2	3	4	1	1	1
1487	2017	1	1	3	1	0	1	0	2	0	0	0	1	3	5	6	5	1	2
1488	2017	0	1	2	1	2	1	1	2	0	0	1	0	3	5	6	5	1	2
1489	2017	0	1	2	0	3	1	1	0	0	7	0	1	2	3	3	1	1	2
1490	2017	0	1	1	1	3	0	0	0	1	7	0	1	1	3	1	1	0	1
1491	2017	0	0	2	1	2	1	1	2	0	7	1	0	1	5	4	4	1	2
1492	2017	1	1	2	0	3	1	1	0	1	7	0	1	1	2	1	1	0	2
1493	2017	0	1	1	0	2	1	1	1	1	7	0	0	1	1	1	1	0	1
1494	2017	0	1	3	2	0	1	0	2	0	0	0	0	2	4	6	4	1	2
1495	2017	0	1	1	1	2	0	1	1	1	7	0	0	2	1	1	1	0	2
1496	2017	0	0	3	1	3	1	0	0	1	0	0	1	1	2	1	1	0	0
1497	2017	0	1	3	2	2	1	0	2	0	0	1	0	3	5	5	4	1	2
1498	2017	0	0	3	1	3	1	0	2	1	0	0	1	1	2	3	1	1	0
1499	2017	0	1	1	1	0	1	0	2	0	7	0	1	1	3	5	4	1	0
1500	2017	0	1	1	0	3	1	1	0	1	5	1	1	1	2	4	1	0	1
1501	2017	1	1	3	1	2	1	0	0	1	0	0	1	1	4	3	3	1	2
1502	2017	0	0	3	1	1	1	0	1	0	0	1	1	2	3	4	3	1	2
1503	2017	1	0	2	1	1	0	1	0	0	7	0	1	2	2	4	1	1	1
1504	2017	0	1	1	1	3	1	1	0	0	0	0	1	1	4	4	2	1	2
1505	2017	0	1	1	0	3	1	1	0	1	7	1	1	1	2	3	3	1	2
1506	2017	0	1	3	0	2	1	0	1	0	0	0	0	2	3	4	1	1	2
1507	2017	0	1	2	0	3	1	1	2	1	7	1	1	1	3	4	1	1	2
1508	2017	1	1	1	1	2	1	1	0	0	0	0	0	3	4	5	4	1	2
1509	2017	1	1	1	1	2	0	1	2	0	7	0	1	2	3	2	2	1	2
1510	2017	0	1	2	1	2	1	1	1	0	7	0	0	3	2	1	1	0	1
1511	2017	0	1	1	3	3	1	1	2	1	7	1	1	2	2	1	1	0	1
1512	2017	1	1	2	1	2	1	0	2	1	7	0	0	3	3	4	3	1	2
1513	2017	0	0	3	1	1	1	0	1	0	0	0	1	2	3	4	1	0	2
1514	2017	0	1	3	2	0	1	0	2	0	0	0	0	1	4	5	4	1	2
1515	2017	0	0	0	0	2	1	0	0	1	7	0	1	1	1	4	3	0	0
1516	2017	0	1	2	0	1	1	1	2	1	7	0	1	1	3	4	2	1	2
1517	2017	0	1	2	1	2	1	0	2	1	7	0	0	1	2	4	4	1	1
1518	2017	0	0	1	0	3	1	1	0	0	7	0	1	1	1	1	1	0	0
1519	2017	1	1	3	2	1	1	0	2	0	0	0	0	1	3	4	2	1	2
1520	2017	0	1	2	0	2	1	1	1	1	7	1	1	1	3	4	2	1	1
1521	2017	0	0	1	1	3	1	1	0	1	7	0	1	2	3	2	2	1	0
1522	2017	0	1	2	1	2	1	0	1	1	7	0	1	1	2	3	1	0	1
1523	2017	0	1	2	0	2	1	0	0	0	4	0	0	2	3	3	1	1	0
1524	2017	0	1	2	0	3	1	1	1	1	7	1	1	1	3	4	3	1	2
1525	2017	0	1	3	1	1	1	0	2	1	7	0	1	2	3	1	1	0	2
1526	2017	0	1	2	1	3	1	1	1	1	3	0	1	2	2	3	2	1	0
1527	2017	1	1	3	1	3	1	0	0	1	0	0	1	2	3	5	5	1	2
1528	2017	0	1	1	1	2	1	1	0	0	7	1	1	0	2	4	2	1	0
1529	2017	0	0	1	1	2	0	1	2	0	7	0	0	1	2	1	1	0	1
1530	2017	0	1	3	2	1	1	0	2	0	0	0	0	3	3	3	1	1	2
1531	2017	0	1	0	0	2	1	0	2	1	7	0	1	1	3	4	4	1	1
1532	2017	0	1	2	1	3	1	1	0	1	7	1	1	1	3	3	4	1	1
1533	2017	0	1	2	1	3	1	1	0	1	7	0	1	2	2	4	1	1	0
1534	2017	0	1	1	1	3	1	1	0	1	7	0	1	1	2	5	3	1	0
1535	2017	0	1	3	2	1	1	0	2	0	0	0	1	3	4	5	5	1	2
1536	2017	0	1	1	1	3	1	1	1	0	7	0	0	1	2	5	1	1	1
1537	2017	0	1	1	1	2	1	1	2	0	7	0	1	2	2	1	1	1	1
1538	2017	1	0	1	1	3	1	1	2	1	7	1	1	3	2	4	2	1	2
1539	2017	0	1	2	1	3	1	1	0	0	2	0	0	3	2	3	2	1	2
1540	2017	1	1	2	1	1	1	0	1	1	7	1	1	2	2	1	1	0	2
1541	2017	0	0	3	3	2	1	0	1	1	4	0	1	1	2	2	1	0	2
1542	2017	0	0	3	1	2	1	0	1	1	7	0	1	2	2	3	2	1	2
1543	2017	0	0	3	1	1	1	0	2	1	0	1	0	2	2	1	1	0	2
1544	2017	0	1	3	2	1	1	0	2	1	0	0	1	3	3	3	1	0	1
1545	2017	0	1	2	1	1	1	0	1	1	7	0	1	2	2	4	1	0	2
1546	2017	1	1	3	1	1	1	0	1	1	0	0	0	3	3	3	3	0	1
1547	2017	0	1	3	2	1	1	0	1	0	0	0	0	1	2	2	2	0	1
1548	2017	0	0	1	0	3	1	1	0	1	7	0	1	2	2	1	1	1	1
1549	2017	0	1	2	0	3	1	0	1	1	7	0	1	2	3	3	2	1	0
1550	2017	0	1	1	0	3	1	1	0	1	2	0	1	1	1	2	1	1	0
1551	2017	0	1	2	1	1	1	1	0	1	7	0	1	1	3	4	3	1	2
1552	2017	0	0	1	1	3	1	1	0	0	7	1	1	1	3	5	3	1	1
1553	2017	0	1	2	0	3	1	1	0	1	7	0	1	2	2	3	2	1	2
1554	2017	0	1	1	3	3	0	1	2	1	7	0	0	1	2	1	1	1	2
1555	2017	0	1	2	1	2	1	1	2	1	7	0	1	2	2	4	3	1	2
1556	2017	0	0	2	3	2	1	0	1	1	7	0	0	3	2	1	1	1	2
1557	2017	0	1	3	1	0	1	0	2	1	0	0	0	3	3	4	3	1	2
1558	2017	0	1	1	1	2	1	1	0	1	7	0	1	2	2	4	1	1	2
1559	2017	0	0	3	1	1	1	0	2	1	7	0	1	1	3	3	1	1	1
1560	2017	0	1	2	1	1	1	0	2	1	7	1	0	1	2	4	2	1	2
1561	2017	0	1	1	1	2	1	1	2	0	0	0	0	3	2	1	1	0	0
1562	2017	0	0	2	1	1	1	0	0	1	7	0	1	2	3	3	2	1	2
1563	2017	0	1	2	1	2	1	1	2	1	7	1	1	1	2	1	1	0	2
1564	2017	0	1	2	1	1	1	1	2	1	7	0	1	1	2	3	2	1	2
1565	2017	1	0	2	0	1	1	0	2	0	7	1	0	1	5	5	5	0	2
1566	2017	0	1	2	1	1	1	0	2	0	7	0	1	2	3	4	3	1	1
1567	2017	0	0	2	1	1	0	1	2	0	7	0	0	3	3	4	3	1	2
1568	2017	0	1	3	1	3	1	0	2	0	7	0	1	3	3	5	4	1	2
1569	2017	0	1	1	1	3	1	1	1	1	7	0	0	3	2	1	1	0	1
1570	2017	1	1	3	2	0	1	0	2	0	0	0	0	1	5	5	5	1	2
1571	2017	0	0	2	1	1	1	0	2	0	7	0	1	3	3	4	1	1	1
1572	2017	0	1	2	1	1	1	0	1	1	0	0	0	1	2	1	1	0	1
1573	2017	0	1	1	1	2	0	0	1	0	7	0	0	2	3	3	2	0	1
1574	2017	0	1	2	1	1	1	0	1	0	7	0	0	2	2	4	2	1	1
1575	2017	0	0	2	3	2	1	1	1	1	7	0	1	2	2	3	1	1	2
1576	2017	0	1	1	1	2	1	1	1	1	7	1	0	2	3	3	2	1	1
1577	2017	0	0	0	0	2	0	0	2	1	3	1	1	1	2	1	1	0	0
1578	2017	0	1	3	2	0	1	0	2	1	0	0	0	2	3	5	4	1	2
1579	2017	0	1	0	0	2	0	0	2	0	7	0	0	2	2	4	3	1	0
1580	2017	1	1	1	1	2	1	0	1	0	0	0	1	1	4	5	4	1	2
1581	2017	1	1	3	2	1	1	0	2	1	0	0	0	1	4	2	2	1	2
1582	2017	0	1	1	0	3	1	1	0	1	7	0	1	1	2	1	1	1	0
1583	2017	0	1	2	1	2	1	1	0	1	7	0	1	1	3	3	3	1	2
1584	2017	0	0	2	3	2	1	1	0	1	7	0	0	1	3	5	4	1	2
1585	2017	0	1	1	0	2	0	1	0	0	7	1	0	1	2	5	4	1	1
1586	2017	0	0	2	1	3	1	1	0	1	6	0	1	3	1	2	1	1	1
1587	2017	0	1	1	0	3	1	1	0	1	7	0	1	1	2	3	1	1	0
1588	2017	0	1	3	2	2	1	0	1	1	0	0	0	3	2	5	4	1	2
1589	2017	0	1	3	1	0	1	0	2	1	0	0	0	2	3	2	2	1	2
1590	2017	0	0	2	3	3	1	0	1	1	7	0	1	1	2	2	1	0	1
1591	2017	0	1	1	0	2	1	1	2	0	1	1	0	0	4	4	2	0	1
1592	2017	0	0	1	1	2	1	1	0	0	7	0	0	3	2	1	1	1	0
1593	2017	0	1	2	1	2	1	1	1	1	7	0	1	1	2	5	5	0	2
1594	2017	0	0	1	0	1	1	1	1	1	7	0	0	1	3	3	3	1	1
1595	2017	0	1	1	1	3	1	1	0	1	7	1	1	1	2	4	2	0	2
1596	2017	0	0	1	1	2	0	0	2	1	3	0	1	2	4	3	2	1	2
1597	2017	1	1	3	2	0	1	0	2	0	0	0	0	2	4	5	4	1	2
1598	2017	0	1	1	1	2	0	0	2	1	2	0	1	3	3	5	5	1	1
1599	2017	0	0	2	3	3	1	1	0	1	7	0	1	1	2	3	3	1	0
1600	2017	1	1	3	2	3	1	0	0	1	0	0	1	3	3	4	3	1	2
1601	2017	0	1	2	3	3	1	1	0	1	7	0	1	1	2	1	1	0	0
1602	2017	0	0	2	1	2	1	1	2	1	7	0	0	1	2	2	1	0	1
1603	2017	0	1	1	1	3	0	1	0	1	7	0	1	1	2	1	1	0	2
1604	2017	0	1	1	0	2	1	1	0	1	5	1	1	1	2	4	1	0	2
1605	2017	0	1	1	1	2	0	1	0	0	7	0	1	2	3	3	2	1	0
1606	2017	0	1	3	2	1	1	0	2	1	0	0	1	1	2	5	3	1	2
1607	2017	0	1	3	1	1	1	0	2	1	0	0	0	2	3	4	2	1	2
1608	2017	1	1	1	1	2	1	1	1	1	7	0	1	3	3	3	1	0	0
1609	2017	0	1	1	3	3	1	1	0	0	5	1	1	0	2	2	1	1	1
1610	2017	0	0	1	1	3	1	1	1	1	2	0	1	1	2	3	2	1	1
1611	2017	0	1	3	1	0	1	0	1	0	0	0	0	3	3	4	1	1	2
1612	2017	0	0	3	1	3	1	0	0	1	0	0	1	3	2	1	1	1	1
1613	2017	0	0	1	0	1	1	1	2	0	7	0	0	3	2	4	3	0	0
1614	2017	0	1	1	0	2	1	0	2	1	7	1	1	1	1	3	1	0	0
1615	2017	1	1	1	1	2	1	1	1	1	6	0	1	1	3	3	2	0	1
1616	2017	0	0	3	1	2	1	0	0	1	0	0	1	1	2	2	1	1	1
1617	2017	1	1	3	1	1	1	0	2	1	7	1	1	1	2	4	2	1	2
1618	2017	0	1	2	3	1	1	0	2	1	7	0	0	3	2	2	1	1	2
1619	2017	1	1	1	3	2	0	0	2	0	0	0	0	2	3	4	2	1	2
1620	2017	1	1	3	1	0	1	0	1	0	0	0	0	2	4	5	5	1	2
1621	2017	1	1	3	2	0	1	0	1	1	0	0	0	2	5	1	1	1	2
1622	2017	0	1	3	1	0	1	0	1	0	0	0	1	3	3	2	2	1	2
1623	2017	0	1	1	0	1	0	1	2	1	4	0	0	3	3	3	2	1	1
1624	2017	1	1	2	3	2	1	0	2	0	0	0	0	2	5	5	3	1	2
1625	2017	0	1	2	1	0	1	0	2	1	3	0	0	2	3	4	2	1	2
1626	2017	1	1	2	1	3	0	1	2	0	0	0	0	3	2	1	1	0	2
1627	2017	0	0	1	0	1	1	0	2	0	0	1	1	2	2	4	2	0	0
1628	2017	1	0	1	0	2	1	1	1	1	0	1	1	2	3	4	1	0	2
1629	2017	0	1	1	1	2	1	1	0	1	6	1	1	1	2	1	1	1	1
1630	2017	0	1	2	1	2	1	0	1	1	4	1	1	1	3	4	3	1	1
1631	2017	0	1	1	1	2	1	1	2	0	3	1	1	2	2	2	4	1	2
1632	2017	0	1	1	0	2	0	1	2	0	0	0	0	2	1	1	1	0	2
1633	2017	0	0	1	1	3	1	1	0	1	0	0	1	1	1	1	1	0	1
1634	2017	0	1	1	1	3	1	1	0	1	0	0	1	1	2	1	1	1	1
1635	2017	0	0	2	1	2	1	1	2	0	0	1	1	2	2	5	2	1	1
1636	2017	1	1	2	0	2	1	1	2	0	0	0	0	3	3	4	3	1	2
1637	2017	0	1	2	3	3	1	1	0	1	7	0	1	1	3	1	1	1	2
1638	2017	0	1	2	0	2	1	0	1	0	0	1	1	2	3	6	5	1	2
1639	2017	0	0	2	1	0	1	0	2	0	0	1	0	3	4	3	3	1	1
1640	2017	0	1	2	1	2	1	1	0	1	2	1	0	1	5	4	3	1	2
1641	2017	1	1	2	1	1	1	0	2	0	0	1	0	1	4	4	2	1	2
1642	2017	1	1	1	3	3	1	1	1	0	5	0	0	2	5	6	5	1	1
1643	2017	0	1	2	3	1	1	1	2	1	2	0	0	3	3	3	2	1	1
1644	2017	0	1	2	1	1	1	0	0	0	0	0	0	3	2	3	2	0	0
1645	2017	0	1	3	1	3	1	0	0	0	0	0	0	1	3	1	1	0	2
1646	2017	0	1	3	2	0	1	0	2	1	0	0	0	2	4	4	2	0	2
1647	2017	0	1	2	3	0	1	0	2	0	0	0	0	3	3	2	1	1	2
1648	2017	1	1	2	2	2	1	1	2	1	0	0	1	2	2	1	1	0	1
1649	2017	0	1	2	3	3	1	1	0	0	0	0	1	2	3	3	2	1	0
1650	2017	0	1	2	1	2	1	0	1	1	4	0	0	3	3	4	2	1	2
1651	2017	0	0	1	1	1	1	1	2	0	0	1	0	3	2	1	1	0	0
1652	2017	1	1	1	0	2	0	1	2	0	0	1	0	2	3	1	1	0	2
1653	2017	0	1	2	0	0	1	1	2	0	7	1	1	2	3	4	2	1	2
1654	2017	1	0	2	1	3	1	0	1	1	5	0	0	2	4	4	4	1	2
1655	2017	1	1	2	2	1	1	0	2	1	4	0	1	2	3	1	1	0	2
1656	2017	0	1	1	0	1	1	1	2	0	0	1	1	2	2	2	1	1	0
1657	2017	0	1	3	1	0	1	0	2	0	0	0	0	3	3	5	5	1	2
1658	2017	0	0	1	1	2	1	1	2	0	0	0	1	3	2	1	1	0	0
1659	2017	0	1	1	1	2	1	0	2	0	0	0	1	3	2	1	1	0	1
1660	2017	1	1	2	0	2	1	0	2	1	0	0	0	3	2	1	1	0	1
1661	2017	0	1	1	1	2	1	0	1	0	1	0	1	1	2	4	3	0	0
1662	2017	0	1	3	1	0	1	0	2	1	0	0	0	1	3	1	1	0	2
1663	2017	0	1	2	1	2	1	0	1	1	0	0	0	1	2	4	3	1	1
1664	2017	0	1	2	1	0	1	1	2	0	0	1	1	3	5	1	1	1	2
1665	2017	0	1	1	1	2	1	1	2	0	0	1	1	1	3	5	4	1	2
1666	2017	0	0	0	0	0	1	1	2	0	0	1	1	1	4	4	3	1	1
1667	2017	1	0	2	1	2	1	1	2	0	0	0	1	3	3	5	5	1	2
1668	2017	0	1	1	1	3	1	1	2	1	0	0	1	1	1	2	1	1	0
1669	2017	0	1	2	1	2	0	1	2	0	7	0	1	1	2	1	1	0	1
1670	2017	1	1	3	1	0	1	0	2	1	0	0	0	3	3	1	1	1	2
1671	2017	0	1	2	1	0	1	0	2	1	5	0	1	3	2	1	1	1	1
1672	2017	1	1	1	0	1	1	0	2	1	5	1	0	1	3	1	1	0	0
1673	2017	0	1	1	1	2	0	0	2	1	3	1	1	1	3	4	3	1	1
1674	2017	0	1	3	1	0	1	0	2	0	0	0	0	3	2	5	4	1	1
1675	2017	1	1	0	0	1	1	0	1	0	0	1	0	1	3	2	2	1	2
1676	2017	0	0	1	1	2	1	1	1	0	0	0	1	3	4	1	1	1	0
1677	2017	0	1	3	2	0	1	0	2	0	0	0	0	3	4	2	2	1	2
1678	2017	0	0	2	1	2	0	0	2	0	0	0	0	1	5	5	4	1	2
1679	2017	0	0	3	1	0	1	0	2	0	0	0	0	2	4	5	4	1	1
1680	2017	0	0	1	3	3	1	1	1	1	0	0	1	1	2	1	1	0	1
1681	2017	0	1	2	1	2	1	1	1	1	0	0	1	1	2	1	1	0	1
1682	2017	0	0	2	0	1	1	0	2	1	4	0	1	2	3	3	2	1	2
1683	2017	0	1	2	1	3	1	1	2	1	5	0	1	1	2	4	2	1	0
1684	2017	1	1	3	2	0	1	0	2	0	0	0	0	2	5	6	5	1	2
1685	2017	0	1	3	2	0	1	0	2	0	0	0	0	3	3	3	3	1	2
1686	2017	0	1	2	1	3	1	1	0	1	0	0	0	2	3	3	3	1	2
1687	2017	1	1	1	0	2	1	1	2	0	0	1	1	2	3	3	2	1	1
1688	2017	0	1	2	1	2	1	0	1	1	4	0	0	3	3	5	4	1	2
1689	2017	0	1	3	2	2	1	0	1	0	0	0	0	2	3	3	2	1	2
1690	2017	0	1	2	1	1	1	0	2	0	0	0	1	3	2	3	1	1	1
1691	2017	0	1	2	1	2	1	0	2	1	4	1	0	2	3	5	4	1	1
1692	2017	0	0	2	1	2	1	0	2	0	0	0	1	3	3	4	4	1	2
1693	2017	1	1	0	0	1	0	0	2	0	0	0	0	0	3	5	4	1	0
1694	2017	0	1	3	1	0	1	0	2	0	0	0	0	3	3	4	3	1	2
1695	2017	0	1	1	1	2	1	1	1	0	7	0	1	2	1	4	1	1	1
1696	2017	0	1	2	2	3	1	1	0	1	5	0	1	2	2	2	1	1	1
1697	2017	0	1	2	0	2	1	1	1	0	7	1	1	2	2	1	1	1	1
1698	2017	0	0	1	1	2	1	1	0	1	7	0	0	2	2	2	1	1	1
1699	2017	1	1	1	0	2	0	1	2	1	7	0	1	1	3	4	5	1	1
1700	2017	1	0	2	1	2	1	0	1	0	0	1	0	3	5	6	5	1	2
1701	2017	0	1	1	1	3	1	1	0	1	3	0	1	1	3	4	2	1	1
1702	2017	0	1	3	1	3	1	0	0	1	7	0	1	1	3	3	1	1	1
1703	2017	0	1	3	1	2	1	0	1	1	0	1	1	1	3	3	1	0	1
1704	2017	0	1	3	2	1	1	0	2	0	0	0	0	3	3	4	1	1	2
1705	2017	0	1	3	1	2	1	0	0	1	0	0	1	1	3	4	3	0	2
1706	2017	0	1	2	0	2	1	1	1	1	7	0	1	1	2	1	1	0	1
1707	2017	0	0	3	1	1	1	0	0	0	0	0	1	2	5	6	5	1	2
1708	2017	1	1	3	1	1	1	0	2	0	0	0	0	3	4	6	4	1	2
1709	2017	0	1	3	1	3	1	0	0	1	7	0	0	1	4	4	2	1	2
1710	2017	1	0	3	1	1	1	0	1	1	0	0	1	1	4	5	2	1	2
1711	2017	1	1	2	1	0	1	0	2	0	3	0	0	3	5	6	5	1	2
1712	2017	0	1	2	1	2	1	0	0	1	7	0	1	1	2	3	1	1	1
1713	2017	0	1	2	1	2	1	0	1	0	7	1	0	1	3	5	1	0	2
1714	2017	0	0	1	0	3	1	1	1	1	7	0	1	1	2	5	5	1	0
1715	2017	1	1	3	1	0	1	0	0	1	0	0	0	1	3	5	2	1	2
1716	2017	0	0	3	1	2	1	0	1	1	0	0	1	2	2	4	2	1	0
1717	2017	1	1	3	2	1	1	0	2	0	1	0	0	2	4	5	5	1	2
1718	2017	0	1	3	2	2	1	0	1	1	0	0	1	2	2	1	1	0	2
1719	2017	0	1	2	1	2	1	1	1	0	7	0	1	3	3	3	2	1	2
1720	2017	0	1	2	1	0	0	0	2	1	7	0	0	2	3	4	2	1	2
1721	2017	0	0	1	0	2	1	1	2	1	7	0	1	2	1	3	2	0	1
1722	2017	1	1	3	1	2	1	0	1	1	0	0	1	2	4	4	4	1	2
1723	2017	0	1	2	1	2	1	1	1	1	7	0	1	1	3	5	5	1	2
1724	2017	1	1	3	2	3	1	0	0	0	0	0	0	1	5	4	3	0	1
1725	2017	0	0	3	1	1	1	0	2	1	3	0	1	3	3	4	3	1	1
1726	2017	0	1	2	1	2	1	1	2	1	6	1	1	1	3	4	3	1	2
1727	2017	1	1	3	1	0	1	0	2	0	0	0	0	3	5	6	5	1	2
1728	2017	0	1	2	0	2	1	1	2	1	7	1	1	3	5	5	5	1	2
1729	2017	0	1	2	1	2	1	1	1	0	7	1	1	1	2	5	5	0	0
1730	2017	0	1	2	1	2	1	1	1	1	7	0	1	1	2	4	3	1	1
1731	2017	0	1	2	1	2	1	1	2	1	7	0	1	1	2	5	2	1	2
1732	2017	0	1	2	1	2	1	1	1	1	5	0	1	1	2	3	1	1	1
1733	2017	1	0	2	0	2	1	0	2	1	7	1	0	0	5	5	3	1	1
1734	2017	0	1	1	1	3	1	1	2	0	7	0	0	0	2	4	3	1	0
1735	2017	0	1	1	0	2	1	1	2	0	7	1	1	2	2	3	1	0	0
1736	2017	0	1	1	0	2	1	0	2	1	5	1	0	1	4	5	3	1	1
1737	2017	0	0	2	1	2	1	1	2	1	7	0	1	1	3	1	1	1	1
1738	2017	1	0	1	1	3	0	0	2	1	7	1	1	1	2	3	2	1	2
1739	2017	1	1	3	1	0	1	0	2	0	0	0	0	3	4	5	5	1	2
1740	2017	0	0	1	0	2	1	0	1	0	3	0	1	2	4	5	4	1	2
1741	2017	0	1	3	2	1	1	0	0	1	0	0	0	1	3	4	2	1	2
1742	2017	0	1	2	1	2	1	1	1	1	3	0	0	2	4	5	3	1	2
1743	2017	0	0	1	0	0	1	1	1	1	7	0	0	3	3	6	5	1	1
1744	2017	0	1	1	1	2	0	1	2	1	7	0	0	1	3	3	3	1	1
1745	2017	0	0	2	1	2	1	1	0	1	0	0	0	1	1	1	1	0	0
1746	2017	0	1	2	1	3	1	0	0	1	7	0	1	1	2	1	1	0	2
1747	2017	0	0	3	1	2	1	0	1	1	7	0	1	2	2	3	1	1	2
1748	2017	0	1	2	1	2	1	1	1	1	7	1	0	2	2	2	1	1	1
1749	2017	0	1	2	1	3	1	1	0	1	0	0	1	3	2	3	1	1	1
1750	2017	0	0	3	1	1	1	0	1	0	0	0	0	2	4	6	5	1	2
1751	2017	0	1	2	2	1	1	0	1	1	3	1	0	3	2	1	1	1	2
1752	2017	0	1	2	0	2	1	1	2	0	0	1	1	3	5	5	5	1	2
1753	2017	0	1	2	1	0	0	0	2	1	1	0	0	2	3	4	3	1	0
1754	2017	0	0	2	1	2	1	1	1	1	3	1	1	2	2	2	2	1	2
1755	2017	1	1	1	1	3	1	0	2	1	0	0	1	1	4	2	2	1	1
1756	2017	1	0	0	0	2	1	1	2	1	7	0	0	1	3	3	2	1	0
1757	2017	0	1	3	1	1	1	0	2	1	7	0	1	1	2	5	2	1	2
1758	2017	0	1	2	1	2	1	0	2	1	7	0	1	2	3	4	2	1	2
1759	2017	0	1	2	1	2	1	0	2	0	7	1	0	1	2	3	3	1	1
1760	2017	1	1	2	3	2	1	1	2	0	7	0	1	3	3	4	2	1	2
1761	2017	0	1	3	2	0	1	0	1	1	0	0	0	1	5	4	2	1	2
1762	2017	0	1	2	1	2	1	1	0	1	7	0	0	3	3	3	1	1	2
1763	2017	0	1	1	1	3	1	1	0	1	7	0	1	1	3	4	2	0	1
1764	2017	1	1	2	0	2	1	0	2	1	7	0	0	1	3	1	1	1	1
1765	2017	0	1	2	1	2	1	0	1	1	5	0	0	2	4	4	3	1	2
1766	2017	0	1	3	2	1	1	0	1	1	0	0	1	1	3	3	1	1	1
1767	2017	0	1	2	1	2	1	0	1	1	7	0	1	1	2	1	1	0	1
1768	2017	0	1	2	1	1	1	0	1	1	7	1	1	1	3	3	1	1	1
1769	2017	0	1	2	1	1	1	0	1	1	7	0	1	1	1	1	1	0	0
1770	2017	1	1	2	1	2	1	0	2	0	0	0	0	2	5	5	5	1	2
1771	2017	1	0	2	1	2	1	0	1	1	1	0	1	1	3	5	4	1	2
1772	2017	0	1	3	2	1	1	0	1	1	0	0	0	1	2	1	1	0	2
1773	2017	0	1	2	2	2	1	0	2	0	7	0	0	1	3	5	4	0	2
1774	2017	0	1	3	2	2	1	0	2	1	7	0	0	1	2	1	1	1	2
1775	2017	1	1	2	1	2	1	0	2	0	5	1	1	2	4	4	3	1	2
1776	2017	1	0	1	0	2	1	0	2	1	7	1	0	3	4	4	3	1	2
1777	2017	1	1	1	0	2	0	0	1	1	7	0	0	3	4	5	3	1	2
1778	2017	1	1	2	3	2	1	0	2	1	6	0	1	3	4	4	2	1	2
1779	2017	1	1	3	2	0	1	0	2	0	0	0	0	2	3	4	3	1	2
1780	2017	0	1	3	2	3	1	0	1	0	0	0	0	2	3	4	2	1	2
1781	2017	0	0	1	0	2	1	1	2	0	7	1	0	1	3	6	4	1	2
1782	2017	1	1	3	1	1	1	0	2	0	0	0	0	0	4	1	1	0	2
1783	2017	0	1	1	1	2	0	1	1	0	6	0	1	2	2	1	1	0	1
1784	2017	0	0	0	0	2	1	0	2	1	2	0	1	0	3	1	1	0	2
1785	2017	0	1	3	2	0	1	0	1	0	0	0	0	2	5	5	5	1	2
1786	2017	1	1	2	1	2	1	0	2	0	7	0	0	2	4	6	4	1	2
1787	2017	1	0	2	1	1	1	0	2	1	5	0	0	3	5	5	4	1	2
1788	2017	0	1	1	1	2	1	1	2	0	7	1	0	1	4	4	2	1	1
1789	2017	0	1	3	1	2	1	0	1	1	0	0	0	3	2	4	3	1	1
1790	2017	1	1	1	1	1	1	1	2	0	0	0	0	3	2	1	1	0	0
1791	2017	0	1	1	1	2	1	1	2	0	7	0	1	1	2	1	1	0	0
1792	2017	0	1	3	1	0	1	0	2	0	0	0	0	0	3	4	3	0	2
1793	2017	0	1	2	0	2	1	1	1	1	4	0	0	1	2	1	1	0	1
1794	2017	0	1	2	1	3	1	1	1	1	5	0	0	1	2	1	1	1	0
1795	2017	0	1	1	1	2	1	1	2	0	7	1	1	2	2	1	1	0	1
1796	2017	0	1	1	3	2	1	1	2	1	7	1	1	1	2	4	4	1	1
1797	2017	0	1	3	0	1	1	0	1	1	0	0	1	1	4	5	4	1	2
1798	2017	0	0	2	3	2	1	1	0	1	5	0	1	1	2	1	1	0	0
1799	2017	0	1	3	1	3	1	0	1	1	7	0	1	1	2	3	2	1	1
1800	2017	0	0	2	1	2	1	1	1	0	7	0	1	2	4	4	3	1	1
1801	2017	1	1	3	2	0	1	0	2	0	0	0	0	2	3	3	4	1	2
1802	2017	0	1	2	1	0	1	0	2	0	0	0	0	3	3	4	3	1	2
1803	2017	0	0	0	0	2	1	1	2	1	7	0	0	2	2	1	1	0	0
1804	2017	1	1	3	2	0	1	0	2	0	0	0	0	3	3	5	4	1	2
1805	2017	0	1	2	0	3	1	1	0	0	7	1	1	2	2	1	1	0	2
1806	2017	1	1	1	3	2	1	1	2	1	7	0	1	2	3	1	1	1	2
1807	2017	0	1	3	2	0	1	0	0	0	0	0	0	2	3	4	2	0	2
1808	2017	0	1	1	3	2	1	1	2	1	7	0	1	1	2	1	1	1	1
1809	2017	0	0	2	0	2	1	0	0	0	7	1	1	2	3	1	1	0	0
1810	2017	1	1	3	2	1	1	0	2	0	4	0	1	3	2	4	2	0	2
1811	2017	0	0	1	1	2	1	1	1	0	2	1	0	1	2	1	1	0	1
1812	2017	0	0	2	1	3	1	0	0	1	7	0	1	2	2	1	1	0	1
1813	2017	0	0	1	0	2	1	1	1	1	2	0	1	1	2	1	1	0	0
1814	2017	0	1	2	1	3	1	1	1	0	2	1	1	1	2	1	1	0	2
1815	2017	0	0	2	1	3	1	1	1	1	7	0	1	3	2	1	1	1	1
1816	2017	0	0	3	0	0	1	0	2	0	0	0	1	2	3	3	1	1	0
1817	2017	0	1	1	1	3	1	1	0	0	2	0	1	2	2	1	1	0	1
1818	2017	1	1	1	1	3	1	1	0	0	3	1	0	1	5	5	4	1	2
1819	2017	0	1	2	0	3	1	1	1	1	7	0	1	3	2	6	5	1	2
1820	2017	1	0	3	2	2	1	0	1	0	0	0	0	3	3	1	1	0	2
1821	2017	0	0	0	0	2	0	0	2	0	1	0	1	1	2	4	3	0	1
1822	2017	0	0	3	3	1	1	0	2	1	7	0	0	3	3	1	1	0	2
1823	2017	0	0	2	0	1	1	1	2	0	7	0	0	2	3	5	3	1	2
1824	2017	0	1	2	1	2	1	1	1	1	2	1	1	2	2	4	1	0	2
1825	2017	1	1	2	3	1	1	0	2	0	7	0	0	2	3	1	1	0	2
1826	2017	0	1	1	1	3	1	1	0	1	2	0	1	1	2	1	1	0	1
1827	2017	1	0	3	0	2	1	0	1	0	1	0	1	2	3	1	1	1	2
1828	2017	0	0	2	1	2	1	1	2	0	0	1	1	1	2	4	2	0	2
1829	2017	0	0	2	1	2	0	0	2	0	7	0	0	2	3	1	1	0	2
1830	2017	0	0	2	1	2	1	1	1	1	7	0	1	2	3	1	1	0	1
1831	2017	0	1	2	1	2	1	1	0	1	7	0	1	2	3	5	4	1	2
1832	2017	1	0	3	1	0	1	0	2	0	0	0	1	2	3	5	4	1	2
1833	2017	1	0	2	1	1	1	0	2	1	7	0	0	2	3	1	1	1	2
1834	2017	0	0	3	2	0	1	0	2	1	0	0	1	2	3	3	2	0	2
1835	2017	1	0	2	3	2	1	0	0	0	1	1	1	2	3	4	3	0	2
1836	2017	0	1	2	1	0	1	0	1	1	7	0	0	2	1	1	1	0	0
1837	2017	0	0	2	1	2	1	1	1	1	1	0	1	2	3	3	1	0	2
1838	2017	1	0	3	0	2	1	0	2	1	7	0	1	2	4	1	1	0	2
1839	2017	1	0	3	1	0	1	0	2	1	0	0	0	1	3	1	1	0	2
1840	2017	0	1	2	1	3	1	1	0	1	7	0	1	1	2	1	1	0	1
1841	2017	1	1	3	3	2	1	0	2	1	7	0	0	1	3	1	1	0	1
1842	2017	0	1	1	1	3	1	1	1	0	2	0	0	1	2	1	1	0	0
1843	2017	0	1	2	1	2	1	1	2	1	7	0	0	1	3	4	3	0	2
1844	2017	0	1	2	0	2	1	1	2	0	1	1	1	1	5	4	2	1	2
1845	2017	0	1	2	1	1	1	0	1	1	7	0	0	1	2	1	1	0	2
1846	2017	0	1	1	1	2	1	0	2	1	7	1	1	3	2	1	1	0	1
1847	2017	0	1	3	2	0	1	0	2	1	0	0	0	1	3	3	2	1	1
1848	2017	0	1	3	2	2	1	0	1	1	5	0	1	3	2	1	1	0	2
1849	2017	0	0	3	1	0	1	0	2	0	0	0	0	2	3	5	2	1	2
1850	2017	0	1	1	1	2	1	0	2	1	7	0	0	1	3	1	1	0	2
1851	2017	1	0	3	1	0	1	0	1	0	0	0	1	2	3	3	2	1	2
1852	2017	1	0	2	1	2	0	0	2	0	7	1	0	2	3	1	1	0	1
1853	2017	1	0	3	1	0	1	0	2	1	0	0	1	2	4	5	4	1	2
1854	2017	0	0	1	1	2	0	1	1	1	7	0	1	1	2	4	2	1	2
1855	2017	1	0	2	1	2	1	0	2	0	5	0	0	2	3	4	4	1	2
1856	2017	1	1	2	2	2	1	1	2	0	3	1	0	1	4	4	1	1	2
1857	2017	0	1	1	1	3	1	1	0	1	0	0	1	1	2	1	1	0	1
1858	2017	0	1	1	1	2	1	0	2	1	7	0	0	3	2	1	1	0	1
1859	2017	0	0	2	1	2	1	0	2	1	7	1	1	3	3	1	1	0	2
1860	2017	0	0	1	1	2	1	1	0	1	0	0	1	1	1	1	1	0	0
1861	2017	0	1	2	1	1	1	1	2	0	4	1	1	1	3	1	1	0	0
1862	2017	0	0	2	1	2	0	1	1	0	7	0	1	1	2	1	1	0	1
1863	2017	0	0	2	1	3	1	0	0	0	0	0	0	1	5	6	5	1	2
1864	2017	0	0	3	1	1	1	0	1	0	0	0	1	2	3	4	4	1	1
1865	2017	0	1	1	1	2	1	0	1	0	6	1	1	2	2	1	1	0	1
1866	2017	0	1	1	1	0	1	0	2	0	7	0	0	2	2	1	1	0	1
1867	2017	0	1	1	0	3	1	1	2	1	7	0	1	1	2	1	1	0	2
1868	2017	0	0	3	1	3	1	0	0	1	0	0	1	2	3	1	1	0	1
1869	2017	0	1	2	1	2	1	0	2	1	3	0	1	1	2	1	1	0	0
1870	2017	1	0	2	1	2	1	1	1	1	7	0	0	1	4	6	5	0	2
1871	2017	0	1	2	1	2	1	0	1	1	5	0	1	1	2	1	1	0	2
1872	2017	0	1	2	1	3	1	1	0	1	7	0	1	1	2	4	1	0	1
1873	2017	0	1	3	1	0	1	0	2	1	7	0	0	1	3	1	1	0	2
1874	2017	0	0	2	1	2	1	0	1	1	7	0	0	3	4	3	1	0	1
1875	2017	0	1	3	2	0	1	0	1	0	0	0	0	1	3	5	4	1	2
1876	2017	0	1	3	2	1	1	0	2	1	0	0	0	1	2	1	1	1	1
1877	2017	0	1	1	1	2	1	1	0	0	0	0	1	2	2	1	1	0	2
1878	2017	0	0	2	0	0	1	1	2	0	7	0	1	2	2	1	1	0	1
1879	2017	0	0	2	1	2	1	0	1	1	7	0	1	1	3	1	1	0	1
1880	2017	1	1	3	2	0	1	0	2	0	0	0	0	3	4	4	4	1	2
1881	2017	0	0	2	1	2	1	1	1	1	7	0	1	1	2	1	1	0	1
1882	2017	1	1	1	0	2	1	0	2	0	0	0	1	1	3	5	4	1	2
1883	2017	0	0	3	1	2	1	0	2	1	2	0	1	2	2	1	1	0	1
1884	2017	1	0	2	1	2	1	1	1	1	5	1	1	1	4	4	3	0	2
1885	2017	0	1	2	1	1	1	0	2	1	3	0	1	2	2	1	1	0	2
1886	2017	0	1	2	3	2	0	1	2	0	7	0	0	1	2	1	1	0	1
1887	2017	0	1	1	0	2	0	0	2	0	2	1	1	3	2	1	1	0	2
1888	2017	0	0	3	1	2	1	0	1	1	0	0	1	2	2	4	3	0	2
1889	2017	1	0	2	1	2	1	1	0	0	2	0	1	3	2	1	1	0	1
1890	2017	0	1	1	0	1	0	1	2	1	7	0	1	3	2	1	1	0	1
1891	2017	0	1	3	2	0	1	0	1	1	0	0	0	3	3	4	2	1	2
1892	2017	1	1	2	1	2	1	0	2	1	7	0	0	2	3	2	1	1	2
1893	2017	0	1	3	1	1	1	0	1	1	0	1	0	1	3	4	3	1	1
1894	2017	0	0	3	1	3	1	0	1	1	0	1	1	1	3	4	5	1	2
1895	2017	0	0	1	0	2	1	1	2	1	5	0	1	2	3	3	2	0	0
1896	2017	1	1	3	1	0	1	0	1	1	0	0	0	1	4	3	3	0	2
1897	2017	0	0	1	3	2	1	0	2	1	7	1	0	3	4	3	1	0	0
1898	2017	0	1	3	1	1	1	0	1	1	0	0	0	1	2	4	2	1	2
1899	2017	1	1	3	2	1	1	0	2	1	0	0	0	1	3	4	3	1	1
1900	2017	0	1	3	2	1	1	0	2	1	0	0	1	2	3	4	2	0	2
1901	2017	0	0	1	0	2	0	0	2	1	7	1	1	1	1	1	1	1	0
1902	2017	0	1	2	1	2	1	1	2	0	4	0	1	1	3	5	3	1	2
1903	2017	0	1	2	1	2	1	0	0	1	7	0	1	1	2	6	5	1	2
1904	2017	0	1	3	1	0	1	0	1	1	0	0	0	3	3	4	2	0	2
1905	2017	0	1	1	0	2	0	0	2	0	2	0	1	3	2	6	5	1	1
1906	2017	0	1	2	1	2	1	0	1	1	7	1	0	2	2	1	1	0	1
1907	2017	0	1	3	1	0	1	0	2	1	0	0	0	3	2	3	2	1	1
1908	2017	1	1	3	2	1	1	0	2	1	7	0	0	3	1	4	2	1	1
1909	2017	0	0	1	0	2	1	0	2	1	7	1	1	1	2	4	3	1	0
1910	2017	0	1	1	1	2	0	0	0	1	5	1	1	2	3	4	3	1	1
1911	2017	0	1	1	1	2	1	1	2	0	2	1	1	1	2	4	2	1	2
1912	2017	1	1	2	3	2	1	1	2	1	7	0	1	2	3	5	3	1	2
1913	2017	1	1	1	0	2	0	1	2	1	7	0	0	1	4	4	3	1	2
1914	2017	0	1	1	0	2	0	1	2	0	7	0	0	2	3	4	1	1	1
1915	2017	0	0	3	0	1	1	0	2	1	7	0	1	2	2	1	1	0	0
1916	2017	0	1	2	2	1	1	1	2	1	2	0	0	3	3	5	4	1	1
1917	2017	0	1	2	1	2	1	1	2	1	5	0	1	1	1	4	2	1	1
1918	2017	0	1	3	1	2	1	0	1	1	0	0	1	1	3	3	2	1	1
1919	2017	0	1	0	0	3	1	0	1	0	4	0	1	1	2	3	2	1	1
1920	2017	1	1	3	1	1	1	0	1	1	0	0	0	1	2	4	3	0	1
1921	2017	0	1	1	1	2	0	1	2	0	6	0	1	2	1	3	2	1	0
1922	2017	0	0	2	0	2	1	0	1	1	7	1	1	1	3	4	3	1	2
1923	2017	0	1	3	1	3	1	0	0	1	0	1	1	1	1	4	1	1	1
1924	2017	0	1	3	2	2	1	1	2	1	7	1	1	2	2	2	1	0	2
1925	2017	0	1	3	1	2	1	0	1	1	7	0	0	1	3	4	2	0	2
1926	2017	0	1	1	1	2	1	1	2	0	4	0	0	2	2	4	2	1	0
1927	2017	0	0	2	3	3	1	0	0	1	7	0	1	1	3	5	4	1	1
1928	2017	0	1	2	1	2	1	1	2	1	7	0	1	1	3	4	3	1	2
1929	2017	1	1	1	1	2	1	1	0	0	5	0	0	1	2	3	2	1	2
1930	2017	0	1	2	1	2	1	1	1	1	7	0	1	2	2	3	1	0	1
1931	2017	1	1	1	0	2	1	0	2	1	7	1	0	2	3	4	4	1	1
1932	2017	0	1	3	2	3	1	0	0	1	7	0	0	2	2	5	3	0	1
1933	2017	0	1	2	1	1	1	1	2	1	4	0	0	3	2	4	3	1	2
1934	2017	0	1	1	1	2	1	1	2	1	2	1	1	2	3	5	5	1	1
1935	2017	0	0	1	1	2	1	1	1	0	0	1	1	1	2	3	2	0	0
1936	2017	1	1	3	2	0	1	0	1	0	0	0	0	2	3	4	4	0	2
1937	2017	0	1	1	1	2	1	1	0	1	7	0	1	1	2	4	1	1	1
1938	2017	0	0	3	1	1	1	0	1	1	0	0	1	2	3	4	3	1	2
1939	2017	0	1	1	1	2	1	1	1	1	5	0	1	1	1	3	1	1	1
1940	2017	0	1	1	1	2	1	0	0	0	5	0	1	1	2	1	1	0	0
1941	2017	0	0	2	1	2	1	1	2	1	5	0	0	1	2	1	1	1	0
1942	2017	0	1	1	0	2	1	1	1	1	7	0	0	3	1	3	1	0	1
1943	2017	0	1	2	1	2	1	1	0	1	5	0	1	1	2	3	3	1	0
1944	2017	0	0	1	1	2	1	1	1	1	7	0	1	2	2	3	2	0	1
1945	2017	0	1	3	2	1	1	0	2	0	0	0	0	2	4	4	4	1	2
1946	2017	0	1	1	1	2	1	1	0	1	6	0	0	1	3	3	3	1	1
1947	2017	0	0	2	0	2	1	0	2	1	6	0	1	1	4	3	3	1	1
1948	2017	0	1	2	1	2	1	0	1	0	0	0	1	1	4	5	4	1	2
1949	2017	0	1	1	1	2	1	1	2	1	7	1	0	1	2	3	3	1	1
1950	2017	0	1	3	2	1	1	0	2	1	0	0	0	1	3	4	2	1	2
1951	2017	0	1	3	0	1	1	0	2	0	0	0	0	1	5	3	2	1	2
1952	2017	1	0	1	1	2	1	1	2	0	4	1	0	2	3	6	5	1	2
1953	2017	1	1	2	3	2	1	0	1	0	0	1	1	2	2	3	2	1	2
1954	2017	1	1	3	1	0	1	0	1	0	0	0	0	2	3	5	4	1	2
1955	2017	0	0	2	1	2	1	1	2	1	7	0	1	1	4	4	2	0	2
1956	2017	0	0	1	0	2	1	1	0	1	7	1	1	2	2	1	1	0	1
1957	2017	0	1	1	1	3	1	1	0	1	7	0	1	1	3	4	2	1	2
1958	2017	0	0	3	1	1	1	0	1	1	0	0	1	3	4	4	2	1	2
1959	2017	0	1	2	0	2	0	1	2	0	6	0	1	1	5	5	4	1	2
1960	2017	0	0	3	1	1	1	0	2	1	0	0	1	2	3	5	4	1	2
1961	2017	0	1	1	0	2	1	0	2	0	0	0	1	1	5	6	5	1	1
1962	2017	0	1	0	1	2	0	1	2	1	0	0	0	1	2	1	1	0	0
1963	2017	0	1	3	1	0	1	0	2	1	6	0	0	1	5	3	2	1	1
1964	2017	0	1	3	0	2	1	0	2	0	0	0	1	2	4	4	4	1	1
1965	2017	0	1	3	1	1	1	0	1	1	0	0	1	3	2	1	1	0	2
1966	2017	0	1	1	0	2	1	1	2	0	7	1	1	2	2	1	1	0	1
1967	2017	1	1	3	1	0	1	0	1	0	0	0	0	2	5	3	3	1	2
1968	2017	0	0	2	1	2	1	1	1	0	0	0	0	2	4	3	2	0	0
1969	2017	0	1	2	0	2	1	1	2	1	0	1	1	2	2	2	1	1	1
1970	2017	1	1	2	1	2	1	0	1	1	7	0	1	2	3	5	4	1	1
1971	2017	1	1	2	2	1	0	1	1	1	6	0	0	2	3	3	2	0	2
1972	2017	0	1	1	0	2	0	1	2	1	7	0	1	1	2	5	3	0	2
1973	2017	0	1	2	3	2	1	1	2	1	7	1	1	1	3	3	1	1	1
1974	2017	0	1	2	1	2	1	1	1	0	0	0	1	1	2	3	1	1	1
1975	2017	0	1	3	1	1	1	0	2	1	0	0	0	1	2	1	1	0	1
1976	2017	0	1	3	1	1	1	0	2	1	0	0	1	1	2	1	1	0	0
1977	2017	0	1	2	1	1	1	0	2	1	7	1	1	3	3	2	1	0	2
1978	2017	0	1	3	2	1	1	0	2	1	0	0	0	2	3	3	3	1	2
1979	2017	1	1	2	1	2	1	0	1	1	7	1	1	2	4	5	4	1	2
1980	2017	0	1	1	3	2	1	1	2	1	2	1	1	1	2	1	1	1	1
1981	2017	0	1	2	1	3	1	1	2	1	3	0	1	1	1	1	1	0	1
1982	2017	0	1	3	0	3	1	0	0	1	0	0	1	3	2	4	3	1	2
1983	2017	0	1	1	1	2	1	0	1	1	7	0	1	1	2	1	1	0	1
1984	2017	0	0	1	3	3	1	1	0	1	0	1	1	2	2	1	1	0	1
1985	2017	0	1	1	1	2	0	1	2	1	7	0	0	1	2	1	1	0	2
1986	2017	1	1	2	3	2	1	0	2	0	0	1	0	3	5	4	4	1	2
1987	2017	0	0	1	0	2	1	1	2	1	7	1	1	1	2	1	1	0	0
1988	2017	0	1	1	1	2	1	1	2	0	0	0	0	1	2	1	1	1	1
1989	2017	0	1	2	0	2	1	1	2	0	0	1	0	1	4	5	3	1	2
1990	2017	1	1	2	3	1	1	1	2	0	7	0	0	1	4	3	3	1	2
1991	2017	0	1	2	0	2	1	1	2	1	0	0	0	1	3	1	1	0	1
1992	2017	1	1	1	3	2	1	1	2	0	0	1	1	0	1	1	1	1	1
1993	2017	1	1	2	0	3	1	0	0	0	0	0	0	1	3	1	1	1	1
1994	2017	0	1	2	1	3	1	1	0	1	7	0	1	1	2	3	2	0	1
1995	2017	1	1	0	0	2	1	0	2	0	7	0	0	1	3	1	1	0	1
1996	2017	1	0	1	0	2	1	0	2	1	7	1	1	2	5	4	3	0	2
1997	2017	1	1	3	1	0	1	0	2	0	4	1	0	2	5	5	4	1	2
1998	2017	0	1	1	1	2	1	1	2	0	4	1	1	1	1	3	1	1	1
1999	2017	1	1	3	1	1	1	0	2	0	0	0	0	1	4	5	4	1	1
[truncated: 1,530 more rows]

## Sheet: Variables
ID	Identification
Year of the survey	2017 and 2020
Self-reported diagnosis of depression	Depression diagnosed by a doctor (No 0 - Yes 1)
Gender	Men 0 - Women 1
Age groups	18-24 years old 0 - 25-44 years old 1 - 45-64 years old 2 - ≥ 65 years old 3
Marital status	Single 0 - Married 1 - Widowed 2 - Separated or divorced 3
Educational level	Without studies 0 - Primary 1 - Secondary or Professional Training 2 - University 3
Nationality	Foreign 0 - Spanish 1
Employment situation	Unemployed 0 - Employed 1
Social class	Social classes I and II 0 - Social classes III and IV 1 - Social classes V and VI 2
Leisure-time physical activity	No 0 - Yes 1
Number of days the respondent had walked in the last 7 days for at least 10 minutes	(number of days)
Current smoker	No 0 - Yes 1
Alcohol intake in the last year	No 0 - Yes 1
BMI	Underweight (BMI < 18.50 kg/m2) 0 - Normal-weight (BMI ranged between 18.50– and 24.99 kg/m2) 1 - Overweight (BMI ranged between 25.00 and 29.99 kg/m2) 2 - Obese (BMI ≥ 30 kg/m2) 3
Self-perceived state of health	Very good 1 - Good 2 - Fair 3 - Poor 4 - Very poor 5
Degree of pain experienced in the last 4 weeks	None 1 - Very mild 2 - Mild 3 - Moderate 4 - Severe 5 - Extreme 6
Whether the pain affected their daily activities to a certain extent	None 1 - A little 2 - Moderately 3 - Quite a bit 4 - A lot 5
Medicines taken for pain	No 0 - Yes 1
Number of diagnosed concomitant chronic diseases	None 0 - 1-2 chronic conditions 1 - ≥ 3 chronic conditions 2
